# Supplementary material for: Multi-omic analysis unveils biological pathways in peripheral immune system associated to minimal hepatic encephalopathy appearance in cirrhotic patients
Source: Sci Rep. 2021 Jan 21;11:1907. doi: 10.1038/s41598-020-80941-7 (PMC7820002; doi:10.1038/s41598-020-80941-7)
Supplement: Supplementary file 2 — Supplementary Information 2. [file 41598_2020_80941_MOESM2_ESM.xlsx]

## Sheet: Table_S1
Supplementary Table S1. Differential expression analysis results of transcriptomics dataset.
Ranked list of the 24460 genes ordered by FDR according to differential expression analysis made with limma R/Bioconductor package.
Gene symbol using the nomenclature of HUGO Gene Nomenclature Committee (HGNC) annotated in GPL20844 GEO platform.
LogFC is the log-fold change comparing patients with MHE versus without MHE.
Positive and negative values indicate up-regulated and down-regulated genes in patients with MHE, respectively.
Gene Symbol	logFC	FDR	GeneName
MS4A4A	1.51177	1.09842e-05	membrane-spanning 4-domains, subfamily A, member 4A
APOB	-0.96733	4.19272e-05	apolipoprotein B
ACVRL1	1.43918	4.77465e-05	activin A receptor type II-like 1
AREG	1.95773	0.000295514	amphiregulin
FAM65B	-0.852411	0.000354866	family with sequence similarity 65, member B
PSPH	-1.93335	0.000435329	phosphoserine phosphatase
PDK4	1.00967	0.000451749	pyruvate dehydrogenase kinase, isozyme 4
SEMA3F	1.08655	0.00051183	sema domain, immunoglobulin domain (Ig), short basic domain, secreted, (semaphorin) 3F
CLEC6A	1.01035	0.000619021	C-type lectin domain family 6, member A
PLIN1	-0.996959	0.000625839	perilipin 1
PF4V1	-1.84751	0.000647596	platelet factor 4 variant 1
SCGB1C1	-1.22883	0.000781989	secretoglobin, family 1C, member 1
CDKN1A	-0.83911	0.000791697	cyclin-dependent kinase inhibitor 1A (p21, Cip1)
HNMT	1.11591	0.000827182	histamine N-methyltransferase
KIF9	0.773335	0.000932617	kinesin family member 9
TSPEAR	-1.10234	0.000937462	thrombospondin-type laminin G domain and EAR repeats
CA8	1.24613	0.000941907	carbonic anhydrase VIII
SMPDL3A	0.910133	0.00101633	sphingomyelin phosphodiesterase, acid-like 3A
ACTA2	-0.827711	0.00122358	actin, alpha 2, smooth muscle, aorta
ND1	-0.992565	0.00124508	NADH dehydrogenase, subunit 1 (complex I)
SLFN12L	-0.725975	0.00137349	schlafen family member 12-like
lnc-DDHD2-1	-0.641306	0.00138196
LCMT1-AS1	-0.696954	0.001536	LCMT1 antisense RNA 1
M1AP	-0.884386	0.00159194	meiosis 1 associated protein
LOC100288911	0.736639	0.00178627	uncharacterized LOC100288911
DPYSL4	1.42314	0.00180773	dihydropyrimidinase-like 4
VCAN	0.787072	0.00185033	versican
lnc-HRCT1-3	-0.680203	0.00186913
SLC12A7	-0.896581	0.00198578	solute carrier family 12 (potassium/chloride transporter), member 7
PTX4	0.741476	0.00203796	pentraxin 4, long
DDIT4L	-0.820377	0.00204806	DNA-damage-inducible transcript 4-like
FCER1A	1.46192	0.00207075	Fc fragment of IgE, high affinity I, receptor for; alpha polypeptide
CPA3	1.38125	0.00212324	carboxypeptidase A3 (mast cell)
HYDIN	0.657135	0.00215277	HYDIN, axonemal central pair apparatus protein
MED4-AS1	-0.653412	0.00216823	MED4 antisense RNA 1
lnc-BMP2K-1	0.562978	0.00231064
HMMR	0.811548	0.00234461	hyaluronan-mediated motility receptor (RHAMM)
C1orf186	1.21164	0.0026867	chromosome 1 open reading frame 186
CLEC10A	1.05789	0.00268722	C-type lectin domain family 10, member A
SAMD14	-0.919265	0.00284918	sterile alpha motif domain containing 14
LEFTY1	-0.933989	0.0030245	left-right determination factor 1
AMFR	-1.20967	0.00315408	autocrine motility factor receptor, E3 ubiquitin protein ligase
MCEMP1	0.838326	0.00317133	mast cell-expressed membrane protein 1
lnc-C11orf30-1	-1.37117	0.00328701
lnc-FAM72C-2	-0.715873	0.0032872
MS4A6A	0.728924	0.00335574	membrane-spanning 4-domains, subfamily A, member 6A
A1BG	0.743845	0.00338046	alpha-1-B glycoprotein
SLC45A3	1.13169	0.00342002	solute carrier family 45, member 3
PLA2G4A	0.761802	0.00354964	phospholipase A2, group IVA (cytosolic, calcium-dependent)
DEFT1P	0.721586	0.00359754	defensin, theta 1 pseudogene
ASB9	1.0174	0.00380176	ankyrin repeat and SOCS box containing 9
ANG	1.04309	0.00380878	angiogenin, ribonuclease, RNase A family, 5
KYNU	0.628593	0.00382921	kynureninase
APOLD1	0.74812	0.00386454	apolipoprotein L domain containing 1
TDRD9	0.758374	0.00389368	tudor domain containing 9
LINC00534	-0.794695	0.0039382	long intergenic non-protein coding RNA 534
LRRC6	0.997392	0.00394699	leucine rich repeat containing 6
NINL	1.53436	0.00398706	ninein-like
RGR	0.758198	0.00402916	retinal G protein coupled receptor
lnc-DFFB-3	-0.742109	0.00411306
PALLD	1.1178	0.00427317	palladin, cytoskeletal associated protein
GGTA1P	-0.79402	0.00435374	glycoprotein, alpha-galactosyltransferase 1 pseudogene
TMEM14E	-0.738492	0.00446209	transmembrane protein 14E
XLOC_l2_013650	-0.688953	0.00450907
LOC101927507	-0.844946	0.00458287	uncharacterized LOC101927507
MEIS1	-0.619377	0.00459622	Meis homeobox 1
CYP1B1	0.924612	0.00464756	cytochrome P450, family 1, subfamily B, polypeptide 1
DHRS9	-0.855733	0.00468075	dehydrogenase/reductase (SDR family) member 9
ZNF280B	-0.635288	0.00469655	zinc finger protein 280B
HDC	1.26679	0.0047014	histidine decarboxylase
lnc-OBSL1-1	-0.63768	0.00475004
SETD8	0.609365	0.00480049	SET domain containing (lysine methyltransferase) 8
CATSPER1	0.697245	0.00487963	cation channel, sperm associated 1
C7orf61	-0.550496	0.0051301	chromosome 7 open reading frame 61
MIR202HG	0.682101	0.00525405	MIR202 host gene (non-protein coding)
LOC727993	0.609711	0.00526528	uncharacterized LOC727993
CMKLR1	0.901475	0.00549356	chemokine-like receptor 1
LINC00671	1.03578	0.00550907	long intergenic non-protein coding RNA 671
lnc-SGSH-1	-0.609471	0.00557508
lnc-TLR4-3	0.710546	0.00566774
LOC727751	-0.565614	0.00574517	golgin A2 pseudogene
SPP1	1.13159	0.00575254	secreted phosphoprotein 1
lnc-CUL2-1	-0.488438	0.00578294
RASD1	0.711092	0.00595274	RAS, dexamethasone-induced 1
PDZK1IP1	-0.700113	0.00595823	PDZK1 interacting protein 1
LOC100506071	-0.536302	0.00602732	uncharacterized LOC100506071
lnc-RASSF7-1	-0.562896	0.00608445
ZNF479	0.83452	0.00609893	zinc finger protein 479
lnc-TMEM18-1	-0.646897	0.00619222
lnc-JMJD4-1	0.671353	0.00627751
TMED6	0.938542	0.00628077	transmembrane emp24 protein transport domain containing 6
DCHS2	0.808449	0.00630133	dachsous cadherin-related 2
SAPCD2	0.940779	0.00630384	suppressor APC domain containing 2
lnc-C20orf118-1	0.686788	0.00633451
AKR1C3	0.914071	0.00638247	aldo-keto reductase family 1, member C3
RAB7A	-0.521724	0.0064399	RAB7A, member RAS oncogene family
lnc-CD93-1	0.685461	0.00646271
lnc-SNX24-1	0.708415	0.00660953
SNORD1A	0.682559	0.00672154	small nucleolar RNA, C/D box 1A
lnc-CNN1-1	0.647778	0.00690834
SLC27A2	0.730963	0.00692938	solute carrier family 27 (fatty acid transporter), member 2
lnc-FAM57A-2	0.606372	0.00699682
SMAD6	0.567588	0.00699699	SMAD family member 6
LOC102724420	-0.719696	0.00702058	uncharacterized LOC102724420
lnc-LPIN2-1	0.786917	0.00704782
C2orf74	0.659153	0.00705261	chromosome 2 open reading frame 74
lnc-RP11-327F22.5.1-4	-0.529734	0.0071383
AVPI1	0.676828	0.00714321	arginine vasopressin-induced 1
LOC619427	-0.550548	0.00717488	uncharacterized LOC619427
lnc-UTP23-1	0.574868	0.00721566
lnc-ITGA7-1	-0.680504	0.00723001
LOC101927479	0.840203	0.00725478	uncharacterized LOC101927479
CXorf30	-0.75907	0.00727034	chromosome X open reading frame 30
ATP8	-0.644158	0.00727064	ATP synthase F0 subunit 8
OLFM4	-1.68232	0.00736171	olfactomedin 4
XLOC_l2_009159	-0.618081	0.00739508
SC5D	0.60334	0.00746	sterol-C5-desaturase
lnc-MYBBP1A-2	-0.641989	0.0074943
CD163	0.620601	0.00754644	CD163 molecule
LINC01038	0.553345	0.0075806	long intergenic non-protein coding RNA 1038
SNX30	0.64088	0.00769983	sorting nexin family member 30
lnc-HAAO-1	-0.65853	0.00778157
DCLK3	-0.605353	0.00778689	doublecortin-like kinase 3
LOC441728	0.536304	0.00780779	golgin-like
lnc-AC008073.6.1-1	0.577635	0.00793689
lnc-TEK-2	-0.538078	0.00801532
lnc-C15orf2-2	0.51128	0.0080458
HCG8	-0.549305	0.00820574	HLA complex group 8
WISP2	0.554735	0.00828088	WNT1 inducible signaling pathway protein 2
PRAMEF8	0.593389	0.0083323	PRAME family member 8
C10orf82	0.670061	0.00834481	chromosome 10 open reading frame 82
lnc-TRIM39-1	-0.57132	0.0083549
T	-0.718509	0.0084416	T, brachyury homolog (mouse)
AQP6	-0.617882	0.00860256	aquaporin 6, kidney specific
MS4A3	1.05503	0.00865335	membrane-spanning 4-domains, subfamily A, member 3 (hematopoietic cell-specific)
lnc-BCL6-1	0.84912	0.00866583
DDX11L2	-0.792762	0.0086699	DEAD/H (Asp-Glu-Ala-Asp/His) box helicase 11 like 2
B3GALT2	0.756457	0.00868416	UDP-Gal:betaGlcNAc beta 1,3-galactosyltransferase, polypeptide 2
IL3RA	1.15619	0.00868994	interleukin 3 receptor, alpha (low affinity)
COL8A2	0.855827	0.0087269	collagen, type VIII, alpha 2
BUB1B	-0.695024	0.00876381	BUB1 mitotic checkpoint serine/threonine kinase B
CEP128	-0.641758	0.0088066	centrosomal protein 128kDa
NMNAT3	-0.897764	0.00885673	nicotinamide nucleotide adenylyltransferase 3
lnc-CLIC4-2	0.663953	0.00895668
lnc-EFHC1-1	-0.623712	0.00899734
lnc-HYOU1-1	-0.538782	0.00903628
TMEM194B	-0.585375	0.00910335	transmembrane protein 194B
lnc-CEMP1-1	0.766669	0.00912784
CYFIP1	0.596986	0.00917738	cytoplasmic FMR1 interacting protein 1
MAP3K7CL	-0.68867	0.00923824	MAP3K7 C-terminal like
TM7SF2	-0.6382	0.00931972	transmembrane 7 superfamily member 2
FAM134A	-0.732051	0.009349	family with sequence similarity 134, member A
lnc-LRMP-3	-0.527369	0.00943182
RHOF	-0.598234	0.00943196	ras homolog family member F (in filopodia)
TTC30B	0.603142	0.00944866	tetratricopeptide repeat domain 30B
lnc-RP11-279O9.4.1-2	0.631546	0.00945658
lnc-EPHA6-1	0.675225	0.00948377
LOC102723461	-0.731721	0.00954058	uncharacterized LOC102723461
HHLA2	0.513233	0.00956632	HERV-H LTR-associating 2
LINC00341	-0.590517	0.00971127	long intergenic non-protein coding RNA 341
NAV2-AS5	0.526021	0.00972551	NAV2 antisense RNA 5
DDX11L16	-0.996272	0.00974548	DEAD/H (Asp-Glu-Ala-Asp/His) box helicase 11 like 16
PAK1IP1	0.503602	0.00983282	PAK1 interacting protein 1
KREMEN1	-0.832976	0.00991502	kringle containing transmembrane protein 1
lnc-NR5A2-1	0.627054	0.00993589
NEB	0.678639	0.00994964	nebulin
FAM72D	0.542037	0.0100024	family with sequence similarity 72, member D
lnc-GNRHR2-1	-0.638352	0.010042
IBA57-AS1	-0.497706	0.0100683	IBA57 antisense RNA 1 (head to head)
C16orf82	0.623326	0.0101807	chromosome 16 open reading frame 82
ND2	-0.724535	0.0102841	MTND2
ETV4	0.650202	0.0102971	ets variant 4
THUMPD3-AS1	0.669802	0.010364	THUMPD3 antisense RNA 1
NSMCE2	0.576464	0.0103965	non-SMC element 2, MMS21 homolog (S. cerevisiae)
CASP10	0.505804	0.0104272	caspase 10, apoptosis-related cysteine peptidase
TNR	0.572826	0.0104491	tenascin R
GSDMB	-0.580119	0.0104718	gasdermin B
IL4	0.658387	0.010528	interleukin 4
RHOXF1	-0.652311	0.0105284	Rhox homeobox family, member 1
RNASE4	0.767876	0.0105812	ribonuclease, RNase A family, 4
MALL	-0.538644	0.0106238	mal, T-cell differentiation protein-like
lnc-KLF11-1	0.824619	0.0108015
MYL9	-0.926795	0.0108681	myosin, light chain 9, regulatory
XLOC_l2_009216	0.58059	0.0109283
SCCPDH	0.68039	0.0110002	saccharopine dehydrogenase (putative)
OR5A2	-0.701787	0.0110585	olfactory receptor, family 5, subfamily A, member 2
NCRNA00250	0.487424	0.0110976	non-protein coding RNA 250
lnc-ENPP1-2	-0.523622	0.0111508
lnc-FAM98A-1	-0.645851	0.0111963
SPG20	0.610064	0.0112035	spastic paraplegia 20 (Troyer syndrome)
RPS6KA2-IT1	-0.598577	0.0112836	RPS6KA2 intronic transcript 1 (non-protein coding)
lnc-STOM-2	0.516381	0.0112875
SERP2	0.567236	0.0113034	stress-associated endoplasmic reticulum protein family member 2
lnc-NCL-1	-0.650458	0.0114826
lnc-SLC4A10-2	1.06698	0.0115495
DLGAP3	0.47539	0.0116607	discs, large (Drosophila) homolog-associated protein 3
C12orf66	-0.494095	0.0117052	chromosome 12 open reading frame 66
C11orf63	-0.618157	0.0117214	chromosome 11 open reading frame 63
TMEM98	1.21244	0.0117868	transmembrane protein 98
LHFPL3	0.610122	0.0117938	lipoma HMGIC fusion partner-like 3
HP	1.02222	0.0118322	haptoglobin
lnc-RP11-17M16.1.1-4	-0.70253	0.0118598
lnc-CCDC7-2	-0.734211	0.0119258
CD8B	-0.857943	0.0120247	CD8b molecule
LOC101927291	0.561648	0.0120702	uncharacterized LOC101927291
THBS1	0.591232	0.0120842	thrombospondin 1
SUV420H2	0.515979	0.0121448	suppressor of variegation 4-20 homolog 2 (Drosophila)
VSIG4	0.845855	0.0121506	V-set and immunoglobulin domain containing 4
DHCR24	-0.718676	0.0122659	24-dehydrocholesterol reductase
PLSCR1	0.682682	0.0123071	phospholipid scramblase 1
lnc-KLRG2-1	0.576786	0.0123623
REG4	0.797308	0.0123908	regenerating islet-derived family, member 4
lnc-BMP7-1	0.734274	0.0124503
C1orf53	0.85885	0.0124524	chromosome 1 open reading frame 53
LOC100507387	0.621578	0.0124767	uncharacterized LOC100507387
LOC101927070	-0.565351	0.0125085	uncharacterized LOC101927070
CFB	0.574864	0.0125721	complement factor B
EIF2AK1	-0.740154	0.0126054	eukaryotic translation initiation factor 2-alpha kinase 1
lnc-MYO10-1	-0.54506	0.0126163
PSME1	-0.516667	0.0128568	proteasome (prosome, macropain) activator subunit 1 (PA28 alpha)
MERTK	0.757303	0.0129112	MER proto-oncogene, tyrosine kinase
FLVCR1-AS1	0.647923	0.012963	FLVCR1 antisense RNA 1 (head to head)
LOC101927640	0.704029	0.0130248	uncharacterized LOC101927640
CD274	-0.638054	0.0130514	CD274 molecule
MPEG1	0.540401	0.0131736	macrophage expressed 1
MSC	-0.726528	0.0132383	musculin
EREG	0.636483	0.0133138	epiregulin
PRAMEF12	0.559313	0.013327	PRAME family member 12
COMMD3	0.67562	0.0135488	COMM domain containing 3
LOC100131796	0.593369	0.0135817	LP2570
POU5F2	-0.783832	0.0137407	POU domain class 5, transcription factor 2
GALNT9	0.578852	0.0138057	polypeptide N-acetylgalactosaminyltransferase 9
lnc-MGAT1-1	0.502041	0.0138901
MPP2	-0.582445	0.0138996	membrane protein, palmitoylated 2 (MAGUK p55 subfamily member 2)
CCDC88A	0.632963	0.0138997	coiled-coil domain containing 88A
CCL5	-0.770583	0.0139209	chemokine (C-C motif) ligand 5
ATP6	-0.636631	0.0139326	ATP synthase F0 subunit 6
OPTC	0.545691	0.0140158	opticin
LOC100506235	0.557627	0.0140183	uncharacterized LOC100506235
MS4A2	0.992799	0.0140361	membrane-spanning 4-domains, subfamily A, member 2
MCOLN2	-0.681159	0.0142425	mucolipin 2
SMIM6	0.963815	0.0142525	small integral membrane protein 6
AMDHD1	-0.562093	0.0145277	amidohydrolase domain containing 1
COL13A1	0.721059	0.014537	collagen, type XIII, alpha 1
lnc-PCTP-1	0.594384	0.0148118
NUTM2F	0.612741	0.0149219	NUT family member 2F
PDGFB	-0.619554	0.0149801	platelet-derived growth factor beta polypeptide
HFE	-0.500156	0.0150276	hemochromatosis
PITPNM2	0.56233	0.0152245	phosphatidylinositol transfer protein, membrane-associated 2
lnc-ANO6-1	0.698154	0.0153369
VENTXP7	0.903207	0.0155105	VENT homeobox pseudogene 7
LOC374890	-0.584722	0.0156713	uncharacterized LOC374890
TBC1D3L	-0.506101	0.0157203	TBC1 domain family, member 3L
COCH	-0.629409	0.0158117	cochlin
lnc-PLCH1-2	-0.577934	0.0158531
XLOC_l2_011627	-0.489891	0.0158597
lnc-DYNLL2-2	-0.443393	0.0159342
NLRP7	0.691698	0.0159465	NLR family, pyrin domain containing 7
lnc-TSPAN5-2	0.560195	0.0159472
GORAB	0.558552	0.0159478	golgin, RAB6-interacting
FAM27L	-0.48701	0.0160251	family with sequence similarity 27-like
LINC00189	0.800226	0.0160257	long intergenic non-protein coding RNA 189
LOC101929223	0.632431	0.0160865	uncharacterized LOC101929223
CD8A	-0.913146	0.0160941	CD8a molecule
LINC01399	0.489507	0.016125	long intergenic non-protein coding RNA 1399
SCN4A	-0.557212	0.0162961	sodium channel, voltage gated, type IV alpha subunit
TIMM8B	0.886769	0.0163204	translocase of inner mitochondrial membrane 8 homolog B (yeast)
IWS1	0.572526	0.0163334	IWS1 homolog (S. cerevisiae)
LCN15	1.37703	0.0163828	lipocalin 15
LOC101929076	-0.59674	0.0164447	uncharacterized LOC101929076
DDX11	-0.741476	0.0165346	DEAD/H (Asp-Glu-Ala-Asp/His) box helicase 11
lnc-MARCH4-1	0.53506	0.0166026
KLRG1	-0.901179	0.0166474	killer cell lectin-like receptor subfamily G, member 1
PDGFRB	0.758475	0.0166511	platelet-derived growth factor receptor, beta polypeptide
MAGED4B	-0.603092	0.0166932	melanoma antigen family D, 4B
FGFR2	0.646886	0.0166946	fibroblast growth factor receptor 2
ZNF300	0.640401	0.0167126	zinc finger protein 300
XRCC6BP1	-0.561798	0.0167337	XRCC6 binding protein 1
MFSD2A	0.532344	0.0167419	major facilitator superfamily domain containing 2A
CXCL5	-0.701309	0.0167434	chemokine (C-X-C motif) ligand 5
HMGB2	0.76401	0.016838	high mobility group box 2
EAF2	0.602619	0.0168386	ELL associated factor 2
XLOC_l2_011151	-0.619348	0.0169579
YJEFN3	0.735128	0.0170349	YjeF N-terminal domain containing 3
APOA1	-0.467913	0.0170603	apolipoprotein A-I
lnc-TMEM14A-2	0.478046	0.0170961
lnc-ST3GAL6-1	0.809855	0.0171547
lnc-SLITRK5-2	0.561755	0.0174274
ATP10D	0.46401	0.0174416	ATPase, class V, type 10D
lnc-DYRK2-4	-0.930728	0.0174827
CACNG2	-0.640487	0.0175713	calcium channel, voltage-dependent, gamma subunit 2
BNC2	0.614748	0.017605	basonuclin 2
SASH1	0.672706	0.0176715	SAM and SH3 domain containing 1
ASGR2	0.768938	0.0176902	asialoglycoprotein receptor 2
lnc-TNFAIP2-1	0.562122	0.017708
SRRM3	-0.482457	0.0178268	serine/arginine repetitive matrix 3
lnc-SLC4A3-8	0.512258	0.0178746
lnc-PNLIPRP1-1	0.57495	0.0179107
CYB561	-0.560171	0.0180017	cytochrome b561
RNF151	-0.504083	0.0180799	ring finger protein 151
MSMP	-0.537824	0.0180838	microseminoprotein, prostate associated
UCA1	0.434885	0.0181829	urothelial cancer associated 1 (non-protein coding)
lnc-NPDC1-1	-0.587768	0.0182045
HOXA9	0.525192	0.0182077	homeobox A9
HUS1	-0.467737	0.0182968	HUS1 checkpoint homolog (S. pombe)
WNT9A	-0.451329	0.0183017	wingless-type MMTV integration site family, member 9A
DSP	-0.786208	0.0183951	desmoplakin
LRRC61	-0.56468	0.0184392	leucine rich repeat containing 61
AHR	0.502763	0.0184666	aryl hydrocarbon receptor
FAM86DP	0.430001	0.0184889	family with sequence similarity 86, member D, pseudogene
CLEC1A	0.593648	0.018497	C-type lectin domain family 1, member A
CCNI2	-0.463196	0.0185054	cyclin I family, member 2
TNFRSF18	0.554163	0.0185976	tumor necrosis factor receptor superfamily, member 18
ANKRD20A11P	0.985561	0.018674	ankyrin repeat domain 20 family, member A11, pseudogene
lnc-PELI1-5	-0.63352	0.0188186
LOC100287329	0.50818	0.0189085	uncharacterized LOC100287329
AP1S1	0.459982	0.0190375	adaptor-related protein complex 1, sigma 1 subunit
MAU2	-0.455828	0.0190622	MAU2 sister chromatid cohesion factor
CMTM5	-0.974515	0.0191245	CKLF-like MARVEL transmembrane domain containing 5
CD4	0.614516	0.0191272	CD4 molecule
LOC729451	-0.81849	0.019138	uncharacterized LOC729451
FXR2	-0.479778	0.0192169	fragile X mental retardation, autosomal homolog 2
lnc-SHISA4-1	-0.713716	0.0193513
lnc-C2orf40-1	-0.567061	0.0194517
COX2	-0.577918	0.019458	cytochrome c oxidase subunit II
FMO4	0.519821	0.019512	flavin containing monooxygenase 4
lnc-C19orf54-1	0.465298	0.0196058
ACOX2	0.752734	0.0196138	acyl-CoA oxidase 2, branched chain
SIGLEC12	1.19578	0.0196205	sialic acid binding Ig-like lectin 12 (gene/pseudogene)
MVB12B	-0.613281	0.0196512	multivesicular body subunit 12B
XLOC_l2_009135	0.4472	0.0196594
PATL2	-0.890206	0.0196885	protein associated with topoisomerase II homolog 2 (yeast)
LINC00592	-0.580211	0.0197808	long intergenic non-protein coding RNA 592
KRT17	-0.600421	0.0198255	keratin 17, type I
lnc-PVRL1-1	-0.584244	0.0198856
LOC100288160	-0.542431	0.0199123	esophagus cancer-related gene-2 interaction susceptibility protein
DUSP5P1	-0.770769	0.0200387	dual specificity phosphatase 5 pseudogene 1
TNF	-0.454015	0.0200423	tumor necrosis factor
PGLYRP1	-0.862605	0.0200738	peptidoglycan recognition protein 1
NCEH1	0.480652	0.0200921	neutral cholesterol ester hydrolase 1
HLA-DPB2	-0.659461	0.0202156	major histocompatibility complex, class II, DP beta 2 (pseudogene)
FFAR2	-0.583719	0.0202165	free fatty acid receptor 2
lnc-FSTL5-2	0.479076	0.0203199
CACNB2	-0.480204	0.0203755	calcium channel, voltage-dependent, beta 2 subunit
RBCK1	-0.521169	0.020538	RanBP-type and C3HC4-type zinc finger containing 1
lnc-COG1-1	-0.469461	0.0205685
lnc-AC145676.2.1-1	-0.55524	0.0205888
LOC101927200	0.602495	0.0205949	uncharacterized LOC101927200
HGD	-0.625818	0.0207465	homogentisate 1,2-dioxygenase
LOC285740	-0.570371	0.0208221	uncharacterized LOC285740
ATP8B3	-0.542251	0.0208428	ATPase, aminophospholipid transporter, class I, type 8B, member 3
IFIT3	-0.56831	0.0211631	interferon-induced protein with tetratricopeptide repeats 3
TNFRSF21	0.514926	0.0211885	tumor necrosis factor receptor superfamily, member 21
lnc-SOD3-4	0.595236	0.0212066
XLOC_l2_013532	-0.484508	0.0212486
MED7	0.701085	0.0212734	mediator complex subunit 7
CLEC12A	1.08352	0.021334	C-type lectin domain family 12, member A
SCML4	-0.484007	0.0214237	sex comb on midleg-like 4 (Drosophila)
ICAM5	0.579953	0.0214522	intercellular adhesion molecule 5, telencephalin
LOC100131655	-0.56879	0.021552	uncharacterized LOC100131655
OK/SW-CL.58	-0.523747	0.0215611	OK/SW-CL.58
SNORD62A	-0.533789	0.021592	small nucleolar RNA, C/D box 62A
LOC101927476	0.45698	0.0215955	uncharacterized LOC101927476
TREML5P	-0.771305	0.0216266	triggering receptor expressed on myeloid cells-like 5, pseudogene
C16orf45	0.531661	0.0216295	chromosome 16 open reading frame 45
ACSBG1	-0.620665	0.0216542	acyl-CoA synthetase bubblegum family member 1
LOC100128340	0.881317	0.0218064	uncharacterized LOC100128340
NAV1	-0.512501	0.0219041	neuron navigator 1
PTOV1	-0.477048	0.0219246	prostate tumor overexpressed 1
RIC1	-0.432262	0.0220221	RAB6A GEF complex partner 1
ZNF683	-1.13547	0.0221168	zinc finger protein 683
LINC00998	0.557228	0.0222287	long intergenic non-protein coding RNA 998
TRIM66	0.536647	0.0222565	tripartite motif containing 66
CYP4F35P	0.778999	0.0224413	cytochrome P450, family 4, subfamily F, polypeptide 35, pseudogene
LAG3	-0.736256	0.0224444	lymphocyte-activation gene 3
IFNL1	-0.564236	0.0224841	interferon, lambda 1
lnc-MFSD8-1	0.783118	0.0226583
TYW3	0.475564	0.0227677	tRNA-yW synthesizing protein 3 homolog (S. cerevisiae)
BAIAP3	-0.702445	0.0227943	BAI1-associated protein 3
lnc-IKBKE-1	-0.452983	0.0227993
DNAAF3	0.683875	0.0228248	dynein, axonemal, assembly factor 3
ZNF157	-0.468435	0.022902	zinc finger protein 157
LYG1	0.388026	0.0230336	lysozyme G-like 1
ZCWPW2	0.476184	0.0230553	zinc finger, CW type with PWWP domain 2
lnc-THNSL1-2	0.758498	0.0233631
LOC101928477	0.454623	0.0234383	uncharacterized LOC101928477
lnc-UBAP1L-1	-0.46044	0.0234726
LOC100128816	0.539128	0.0235292	ACAH3104
LHX2	-0.53102	0.0235885	LIM homeobox 2
SLC25A48	0.484887	0.0236405	solute carrier family 25, member 48
MICB	-0.625956	0.0237167	MHC class I polypeptide-related sequence B
LOC102723377	0.533547	0.023758	uncharacterized LOC102723377
lnc-ZNHIT2-1	-0.493835	0.0240133
LOC100131654	-0.558283	0.0240303	uncharacterized LOC100131654
XCL1	-0.643346	0.0240867	chemokine (C motif) ligand 1
GATA2	0.877552	0.0241264	GATA binding protein 2
LOC728114	0.450973	0.0241483	uncharacterized LOC728114
EXOC3L4	-0.44972	0.0242144	exocyst complex component 3-like 4
UBE2L6	-0.474636	0.0242835	ubiquitin-conjugating enzyme E2L 6
GRAMD4	0.539519	0.0243857	GRAM domain containing 4
LOC254028	-0.44473	0.0245729	uncharacterized LOC254028
HLA-DRB5	-0.818797	0.0245832	major histocompatibility complex, class II, DR beta 5
TGM4	0.495105	0.0247411	transglutaminase 4
SPCS3	0.476812	0.0247504	signal peptidase complex subunit 3 homolog (S. cerevisiae)
lnc-GPR144-1	0.48173	0.0248224
SERPINB8	0.452775	0.0248736	serpin peptidase inhibitor, clade B (ovalbumin), member 8
PLA1A	0.469918	0.024895	phospholipase A1 member A
ESPN	1.04775	0.0249373	espin
lnc-ZNF676-1	0.590047	0.0249405
lnc-EIF3M-2	-0.648431	0.0249678
EHMT1-IT1	0.500788	0.0249689	EHMT1 intronic transcript 1
MMP14	0.590439	0.0249922	matrix metallopeptidase 14 (membrane-inserted)
lnc-AF165138.7.1-1	-0.512037	0.0250003
lnc-ZNF526-1	-0.444281	0.0251175
PRUNE2	1.15952	0.0253515	prune homolog 2 (Drosophila)
TMEM14C	0.565722	0.0254039	transmembrane protein 14C
lnc-MYO1D-1	0.44792	0.0254244
lnc-UBASH3B-2	-0.540247	0.0254292
lnc-DDX20-2	-0.527161	0.0255243
CPNE7	-0.498423	0.0255753	copine VII
DNAJB13	0.474817	0.025604	DnaJ (Hsp40) homolog, subfamily B, member 13
CDNF	0.48459	0.0257198	cerebral dopamine neurotrophic factor
LINC00971	0.636974	0.02582	long intergenic non-protein coding RNA 971
PARP8	-0.454475	0.0258536	poly (ADP-ribose) polymerase family, member 8
SCGB1D4	-0.450357	0.0258642	secretoglobin, family 1D, member 4
ST14	0.433108	0.0259466	suppression of tumorigenicity 14 (colon carcinoma)
RSPH9	-0.496871	0.0259962	radial spoke head 9 homolog (Chlamydomonas)
lnc-CTD-3203P2.2.1-1	0.520994	0.0260235
C11orf74	0.643125	0.0260319	chromosome 11 open reading frame 74
LOC101928652	-0.550511	0.0261289	uncharacterized LOC101928652
TNRC6C-AS1	-0.555303	0.0261742	TNRC6C antisense RNA 1
lnc-GAS6-2	0.776504	0.0261854
BAZ2B	-0.403361	0.0262382	bromodomain adjacent to zinc finger domain, 2B
LOC100132057	-0.511443	0.0262992	phosphodiesterase 4D interacting protein pseudogene
LOC102724458	-0.519489	0.0263307	uncharacterized LOC102724458
lnc-RP11-150O12.5.1-2	-0.463147	0.0263341
GFRA2	0.633722	0.0263886	GDNF family receptor alpha 2
CEBPB-AS1	0.496607	0.0263911	CEBPB antisense RNA 1
POLE4	0.518295	0.0264078	polymerase (DNA-directed), epsilon 4, accessory subunit
COQ5	0.513875	0.0264466	coenzyme Q5 homolog, methyltransferase (S. cerevisiae)
TUBA1A	-0.425689	0.0265038	tubulin, alpha 1a
TRMT61B	0.402401	0.0265128	tRNA methyltransferase 61B
M6PR	0.431851	0.02668	mannose-6-phosphate receptor (cation dependent)
XLOC_l2_009790	-0.66569	0.0267867
CSTL1	-0.507465	0.0269095	cystatin-like 1
CCDC147-AS1	-0.535423	0.0269597	CCDC147 antisense RNA 1 (head to head)
MC1R	-0.479748	0.0270741	melanocortin 1 receptor (alpha melanocyte stimulating hormone receptor)
LBH	-0.425405	0.0270808	limb bud and heart development
UBE2E3	0.432723	0.0272357	ubiquitin-conjugating enzyme E2E 3
LOC102723672	0.39843	0.027466	uncharacterized LOC102723672
HAVCR2	0.592646	0.0275881	hepatitis A virus cellular receptor 2
lnc-DENND1A-4	-0.392617	0.0276078
XLOC_l2_000421	-0.813334	0.0276176
CSTA	0.869958	0.0276805	cystatin A (stefin A)
lnc-ZDHHC9-1	0.388707	0.0277134
GMNN	0.525911	0.0279436	geminin, DNA replication inhibitor
NLRC4	0.474453	0.0280892	NLR family, CARD domain containing 4
APOBEC3H	-0.552999	0.0281418	apolipoprotein B mRNA editing enzyme, catalytic polypeptide-like 3H
XLOC_l2_006398	0.435677	0.028214
KIAA1598	0.662106	0.0282206	KIAA1598
ATP5C1	0.6014	0.0282353	ATP synthase, H+ transporting, mitochondrial F1 complex, gamma polypeptide 1
GEN1	0.712994	0.0282599	GEN1 Holliday junction 5' flap endonuclease
XLOC_l2_004596	-0.557753	0.0283101
lnc-UQCRFS1-9	0.556382	0.0283471
SRGAP2C	0.435517	0.0284365	SLIT-ROBO Rho GTPase activating protein 2C
CENPE	0.530277	0.0284747	centromere protein E, 312kDa
LINC01260	-0.76715	0.028522	long intergenic non-protein coding RNA 1260
ZNF674	-0.455369	0.0285748	zinc finger protein 674
LOC101929612	-0.525924	0.0288609	uncharacterized LOC101929612
PI4KAP2	-0.466642	0.0288728	phosphatidylinositol 4-kinase, catalytic, alpha pseudogene 2
lnc-CFL1-1	-0.503634	0.0288757
IFNGR1	0.56589	0.0288779	interferon gamma receptor 1
lnc-KIRREL-1	-0.506748	0.0289056
OLA1	0.42112	0.0290107	Obg-like ATPase 1
LOC102724785	-0.554401	0.0290209	uncharacterized LOC102724785
LY6G6F	-1.01304	0.0290759	lymphocyte antigen 6 complex, locus G6F
SPRR1B	0.527149	0.029081	small proline-rich protein 1B
LOC102725057	0.576652	0.0291767	uncharacterized LOC102725057
GRM7-AS3	0.570921	0.0292473	GRM7 antisense RNA 3
lnc-MTRR-4	-0.484157	0.0293215
WDR12	0.552451	0.0293586	WD repeat domain 12
RBPJL	0.538902	0.0293708	recombination signal binding protein for immunoglobulin kappa J region-like
EPHA1	-0.617569	0.0293965	EPH receptor A1
NNAT	-0.459037	0.0294174	neuronatin
lnc-AP002478.1-2	-0.826461	0.0294407
HIST1H2BD	-0.467785	0.0296601	histone cluster 1, H2bd
DNM1P46	-0.450875	0.0296974	DNM1 pseudogene 46
ANXA1	0.823387	0.029779	annexin A1
TRIM78P	-0.480239	0.029931	tripartite motif containing 78, pseudogene
RASGRF1	-0.429317	0.0300417	Ras protein-specific guanine nucleotide-releasing factor 1
LY86	0.426827	0.0301117	lymphocyte antigen 86
NPDC1	-0.700687	0.0301211	neural proliferation, differentiation and control, 1
MYO1A	0.446813	0.0301392	myosin IA
lnc-CCDC7-4	0.648407	0.0301695
RPL23AP64	-0.372162	0.0303216	ribosomal protein L23a pseudogene 64
FGFRL1	-0.550791	0.0303499	fibroblast growth factor receptor-like 1
lnc-RP11-110I1.12.1-2	0.526732	0.0303655
UQCRQ	0.830287	0.0304588	ubiquinol-cytochrome c reductase, complex III subunit VII, 9.5kDa
LOC642426	-0.579591	0.0305423	uncharacterized LOC642426
lnc-FLRT2-2	-0.472286	0.03059
PLIN2	0.583141	0.0306051	perilipin 2
CEP19	-0.684338	0.0306693	centrosomal protein 19kDa
RQCD1	0.481457	0.0306959	RCD1 required for cell differentiation1 homolog (S. pombe)
DUSP26	-0.564291	0.0307581	dual specificity phosphatase 26 (putative)
SPARC	-0.68221	0.0307845	secreted protein, acidic, cysteine-rich (osteonectin)
lnc-FAM84B-8	0.491255	0.0309793
lnc-STK39-1	0.432997	0.0311958
TMEM191B	-0.464605	0.0312003	transmembrane protein 191B
LINC01506	0.632745	0.0312953	long intergenic non-protein coding RNA 1506
GATS	-0.503026	0.0312994	GATS, stromal antigen 3 opposite strand
HIST1H2BG	-0.521228	0.0313059	histone cluster 1, H2bg
lnc-MT1G-2	0.580509	0.0314507
XYLT1	0.374166	0.031477	xylosyltransferase I
WDR55	-0.467655	0.0314812	WD repeat domain 55
RAB11B	-0.43392	0.0315183	RAB11B, member RAS oncogene family
ZNF160	-0.402923	0.0315572	zinc finger protein 160
lnc-C14orf79-2	0.426335	0.0315726
TRPM6	0.521066	0.0316024	transient receptor potential cation channel, subfamily M, member 6
LOC401220	0.632499	0.0316593	uncharacterized LOC401220
MSTO1	-0.417418	0.0318001	misato 1, mitochondrial distribution and morphology regulator
ONECUT2	-0.475791	0.0319664	one cut homeobox 2
lnc-RP11-712L6.5.1-2	-0.487913	0.0319931
PROCR	0.89357	0.0320302	protein C receptor, endothelial
lnc-QPCT-3	-0.708759	0.032035
BACE1	0.459345	0.0321127	beta-site APP-cleaving enzyme 1
LOC101929023	0.406829	0.0321405	uncharacterized LOC101929023
SNORA41	-0.49276	0.0321985	small nucleolar RNA, H/ACA box 41
CDCA5	0.536122	0.0322334	cell division cycle associated 5
SLC13A4	-0.461796	0.032269	solute carrier family 13 (sodium/sulfate symporter), member 4
ARL9	-0.528162	0.0322758	ADP-ribosylation factor-like 9
SYNJ2BP-COX16	0.735082	0.0324779	SYNJ2BP-COX16 readthrough
FAM150B	-0.515249	0.0325285	family with sequence similarity 150, member B
lnc-KCNT1-2	0.491063	0.0325893
MPP3	0.456576	0.0325992	membrane protein, palmitoylated 3 (MAGUK p55 subfamily member 3)
lnc-RP11-293M10.1.1-1	0.546067	0.0326012
lnc-CENPP-2	-0.516167	0.0326735
DCAF12L2	-0.604269	0.0327762	DDB1 and CUL4 associated factor 12-like 2
DNM3	-0.675437	0.0328882	dynamin 3
TSPAN1	0.485157	0.032952	tetraspanin 1
BCORP1	-0.511311	0.0330237	BCL6 corepressor pseudogene 1
DAAM2	1.04315	0.0330919	dishevelled associated activator of morphogenesis 2
lnc-HERPUD2-1	-0.588738	0.0332207
lnc-ANKRD11-1	-0.519335	0.0332238
LOC100507391	-0.433125	0.0332458	uncharacterized LOC100507391
DDX11-AS1	-0.480115	0.0332695	DDX11 antisense RNA 1
KLHL30	-0.52733	0.0332804	kelch-like family member 30
FLJ46906	0.516978	0.0333188	uncharacterized LOC441172
lnc-TBL1Y-3	0.48746	0.0333219
LOC644662	0.431696	0.0333407	uncharacterized LOC644662
NXNL2	-0.430783	0.0333962	nucleoredoxin-like 2
TNFRSF17	0.61149	0.0334225	tumor necrosis factor receptor superfamily, member 17
STON2	-0.489929	0.0334521	stonin 2
lnc-PDZD7-2	-0.471024	0.0336037
MAP2	-0.433787	0.0336185	microtubule-associated protein 2
lnc-CPXM2-2	0.515159	0.0337957
LOC729159	0.462026	0.0338393	UPF0607 protein ENSP00000381418-like
XKRX	0.422925	0.033864	XK, Kell blood group complex subunit-related, X-linked
GOLM1	0.746921	0.0339037	golgi membrane protein 1
RHOBTB1	-0.727001	0.0339701	Rho-related BTB domain containing 1
NFATC4	-0.431951	0.033988	nuclear factor of activated T-cells, cytoplasmic, calcineurin-dependent 4
TSKS	-0.667841	0.0341595	testis-specific serine kinase substrate
lnc-GADD45G-2	0.492002	0.0341946
FOXE3	0.541444	0.0343221	forkhead box E3
NDUFB2	0.625666	0.0343226	NADH dehydrogenase (ubiquinone) 1 beta subcomplex, 2, 8kDa
CLC	0.750782	0.0343484	Charcot-Leyden crystal galectin
lnc-SMC1B-4	0.446051	0.0343958
CCER2	-0.497703	0.0344511	coiled-coil glutamate-rich protein 2
lnc-C17orf97-5	-0.454114	0.0344549
LOC285043	0.463048	0.0344846	uncharacterized LOC285043
TBC1D15	0.509593	0.0344881	TBC1 domain family, member 15
PF4	-0.814195	0.0346535	platelet factor 4
FBXO22-AS1	0.402142	0.0346721	FBXO22 antisense RNA 1
HLF	-0.451041	0.0346998	hepatic leukemia factor
HIST1H2BM	-0.496999	0.0347235	histone cluster 1, H2bm
GTSE1	0.42327	0.0349084	G-2 and S-phase expressed 1
PVRIG	-0.419613	0.034927	poliovirus receptor related immunoglobulin domain containing
H19	-0.563452	0.0349324	H19, imprinted maternally expressed transcript (non-protein coding)
BCAS1	-0.552347	0.0349794	breast carcinoma amplified sequence 1
LCE3A	0.557834	0.0350174	late cornified envelope 3A
ENY2	0.543428	0.0350178	enhancer of yellow 2 homolog (Drosophila)
GPR133	0.449413	0.0350621	G protein-coupled receptor 133
JAG1	0.364446	0.0351164	jagged 1
lnc-GPD2-1	0.434802	0.035117
lnc-PPIC-1	-0.660323	0.0351488
LACE1	0.72785	0.0351614	lactation elevated 1
lnc-CMPK2-1	-0.406001	0.0352111
CYP2J2	-0.834012	0.0352941	cytochrome P450, family 2, subfamily J, polypeptide 2
MGST2	0.385955	0.0353042	microsomal glutathione S-transferase 2
lnc-FOXI2-1	0.495322	0.0353115
lnc-FBXO25-2	0.413885	0.0353458
TRIM2	0.563668	0.0353925	tripartite motif containing 2
USP14	0.957446	0.0354043	ubiquitin specific peptidase 14 (tRNA-guanine transglycosylase)
LINC00704	0.433614	0.035451	long intergenic non-protein coding RNA 704
HRH4	0.623606	0.0355401	histamine receptor H4
IFITM2	-0.454022	0.0355531	interferon induced transmembrane protein 2
SOX15	-0.398859	0.0356642	SRY (sex determining region Y)-box 15
HBZ	1.39622	0.0357087	hemoglobin, zeta
ASGR1	0.590614	0.0357928	asialoglycoprotein receptor 1
lnc-FAM92A1-2	0.705198	0.0358189
IGF2BP3	-0.443006	0.0358629	insulin-like growth factor 2 mRNA binding protein 3
lnc-PRC1-1	0.574371	0.0358763
lnc-PHYHD1-1	0.519301	0.0360566
ZNF181	0.454627	0.0361081	zinc finger protein 181
lnc-PCSK2-1	1.08962	0.0361414
C17orf100	-0.433415	0.0361776	chromosome 17 open reading frame 100
HIST1H2AE	-0.417003	0.0362442	histone cluster 1, H2ae
PRR4	-0.450093	0.0362672	proline rich 4 (lacrimal)
LIM2	0.888191	0.0362774	lens intrinsic membrane protein 2, 19kDa
FLT4	-0.615352	0.0363107	fms-related tyrosine kinase 4
GSTT2	0.570085	0.0363468	glutathione S-transferase theta 2 (gene/pseudogene)
lnc-CST7-2	-0.520953	0.0363493
UBE2C	0.407519	0.0364059	ubiquitin-conjugating enzyme E2C
lnc-SH2B3-1	0.442053	0.0364799
LOC100128607	0.574876	0.0365457	uncharacterized LOC100128607
HPCAL1	-0.467155	0.0366833	hippocalcin-like 1
CDKL3	0.497922	0.0366906	cyclin-dependent kinase-like 3
NPAS2	0.69424	0.0367771	neuronal PAS domain protein 2
CD36	0.632445	0.0368033	CD36 molecule (thrombospondin receptor)
IL6ST	0.448719	0.0368168	interleukin 6 signal transducer
HPR	0.716028	0.0368348	haptoglobin-related protein
DBH-AS1	-0.651345	0.0368407	DBH antisense RNA 1
BRE-AS1	0.393564	0.0369002	BRE antisense RNA 1
PVRL3	-0.409437	0.0369022	poliovirus receptor-related 3
STX7	0.459956	0.0369226	syntaxin 7
LRP10	-0.572343	0.0369369	low density lipoprotein receptor-related protein 10
FOXRED2	0.416797	0.0370011	FAD-dependent oxidoreductase domain containing 2
lnc-HIST1H3F-1	-0.456956	0.0370721
lnc-CRISPLD1-1	-0.601346	0.037119
lnc-ETV3-2	-0.401448	0.0371336
lnc-DDX51-4	-0.551901	0.037139
XLOC_l2_011145	0.582676	0.0372321
SLFN12	0.537546	0.03733	schlafen family member 12
NCAPG2	-0.957214	0.0373484	non-SMC condensin II complex, subunit G2
ARPIN	-0.388243	0.0374154	actin-related protein 2/3 complex inhibitor
LOC102725316	0.434594	0.0374963	uncharacterized LOC102725316
SAMSN1	0.491825	0.0375646	SAM domain, SH3 domain and nuclear localization signals 1
DMRTC1	-0.444663	0.037604	DMRT-like family C1
GNAZ	-0.841193	0.0376415	guanine nucleotide binding protein (G protein), alpha z polypeptide
NRGN	-0.770061	0.0377062	neurogranin (protein kinase C substrate, RC3)
lnc-PIK3CG-2	-0.452224	0.0378101
RARB	-0.431097	0.0378296	retinoic acid receptor, beta
SOWAHC	0.549429	0.0378379	sosondowah ankyrin repeat domain family member C
BLM	0.3984	0.0378433	Bloom syndrome, RecQ helicase-like
FOXG1-AS1	0.4242	0.037892	FOXG1 antisense RNA 1 (head to head)
ADAM30	0.581307	0.0378953	ADAM metallopeptidase domain 30
MEG3	0.518259	0.0379902	maternally expressed 3 (non-protein coding)
PRICKLE3	0.476529	0.0379922	prickle homolog 3 (Drosophila)
POLL	-0.433042	0.037994	polymerase (DNA directed), lambda
OR52R1	0.539205	0.038014	olfactory receptor, family 52, subfamily R, member 1 (gene/pseudogene)
FAM159A	-0.381524	0.0380585	family with sequence similarity 159, member A
MREG	-0.644395	0.0380866	melanoregulin
lnc-CDK17-3	0.538106	0.0381235
lnc-DHX38-5	0.372871	0.0381553
RPS17	0.903319	0.0382012	ribosomal protein S17
NMRK1	0.460058	0.0383047	nicotinamide riboside kinase 1
CYB5R2	0.817813	0.0383885	cytochrome b5 reductase 2
ZEB2-AS1	0.433237	0.0385064	ZEB2 antisense RNA 1
MRPL42	0.454886	0.0385086	mitochondrial ribosomal protein L42
lnc-PLAU-2	0.683362	0.0385443
LOC100506457	-0.397123	0.0385504	uncharacterized LOC100506457
KRT86	0.587362	0.0385663	keratin 86, type II
SDR42E1	0.395517	0.0385762	short chain dehydrogenase/reductase family 42E, member 1
C16orf78	0.375362	0.0387611	chromosome 16 open reading frame 78
LOC101929409	-0.482754	0.0387641	uncharacterized LOC101929409
ENTPD2	0.826632	0.0388393	ectonucleoside triphosphate diphosphohydrolase 2
lnc-ARID1B-1	0.564059	0.038943
SFTPC	-0.586723	0.0389806	surfactant protein C
lnc-FTSJ2-1	0.472456	0.0390466
DAAM1	0.593354	0.0392095	dishevelled associated activator of morphogenesis 1
MTHFD2	0.541615	0.0392575	methylenetetrahydrofolate dehydrogenase (NADP+ dependent) 2, methenyltetrahydrofolate cyclohydrolase
FAM84B	0.453927	0.0392596	family with sequence similarity 84, member B
CPT1A	0.48138	0.0394061	carnitine palmitoyltransferase 1A (liver)
SYNM	-0.755742	0.0394394	synemin, intermediate filament protein
LOC101928885	-0.47455	0.0395869	uncharacterized LOC101928885
ASS1	-0.489161	0.0395978	argininosuccinate synthase 1
FLVCR2	0.512199	0.0396821	feline leukemia virus subgroup C cellular receptor family, member 2
SNRPD3	0.394875	0.0399107	small nuclear ribonucleoprotein D3 polypeptide 18kDa
lnc-CTBP2-1	-0.44212	0.0399411
MAGED2	-0.499666	0.0400633	melanoma antigen family D, 2
LOC101927913	0.44846	0.0401854	uncharacterized LOC101927913
PRIMPOL	0.492288	0.0401985	primase and polymerase (DNA-directed)
CPNE1	-0.457923	0.0402029	copine I
CREBRF	-0.489026	0.0402374	CREB3 regulatory factor
CD1C	0.468821	0.0403578	CD1c molecule
lnc-APOM-3	0.766305	0.0404046
MIS18BP1	0.535414	0.0404432	MIS18 binding protein 1
lnc-COBLL1-1	0.446644	0.0404659
SLC4A4	-0.469525	0.040542	solute carrier family 4 (sodium bicarbonate cotransporter), member 4
ABCA1	0.833025	0.0405875	ATP-binding cassette, sub-family A (ABC1), member 1
DHDH	0.343091	0.0405925	dihydrodiol dehydrogenase (dimeric)
lnc-PAX8-1	-0.462366	0.040626
GALR2	-0.458802	0.0406733	galanin receptor 2
GSAP	0.500256	0.040783	gamma-secretase activating protein
DAPK1	0.806525	0.0408254	death-associated protein kinase 1
CERS4	-0.576304	0.0410182	ceramide synthase 4
lnc-PIK3R1-1	-0.426328	0.041035
TVP23C-CDRT4	-0.361713	0.0410572	TVP23C-CDRT4 readthrough
NUGGC	-0.804317	0.0411101	nuclear GTPase, germinal center associated
STAR	1.20666	0.0411354	steroidogenic acute regulatory protein
XLOC_l2_015561	0.512572	0.0411828
lnc-ARL16-1	-0.452346	0.0412141
lnc-SAMD3-1	-0.562605	0.0413814
lnc-RGS8-2	-0.471166	0.0414167
DPM1	0.674163	0.0414258	dolichyl-phosphate mannosyltransferase polypeptide 1, catalytic subunit
ADAD1	1.30957	0.041454	adenosine deaminase domain containing 1 (testis-specific)
lnc-ETS2-4	0.426586	0.041472
SORBS2	0.408468	0.0415044	sorbin and SH3 domain containing 2
LOC101929142	-0.494542	0.0416035	uncharacterized LOC101929142
TRNP1	0.479931	0.0416913	TMF1-regulated nuclear protein 1
ARV1	0.458951	0.0418375	ARV1 homolog (S. cerevisiae)
TTF2	0.490152	0.0419278	transcription termination factor, RNA polymerase II
NRG1	0.924594	0.0419483	neuregulin 1
lnc-FKBP9-1	-0.436144	0.0419527
CCNI	-0.44471	0.0419631	cyclin I
ZNF223	0.497389	0.0420498	zinc finger protein 223
APOBEC2	-0.509183	0.0420811	apolipoprotein B mRNA editing enzyme, catalytic polypeptide-like 2
lnc-TRUB2-2	-0.449822	0.0421355
ZG16B	0.528012	0.0422695	zymogen granule protein 16B
TMEM95	-0.483466	0.0423169	transmembrane protein 95
OR1K1	-0.535659	0.0423878	olfactory receptor, family 1, subfamily K, member 1
LINC01333	0.535699	0.0425179	long intergenic non-protein coding RNA 1333
C20orf203	-0.463054	0.0425629	chromosome 20 open reading frame 203
PCSK5	0.47455	0.0426373	proprotein convertase subtilisin/kexin type 5
lnc-USP12-2	-0.571575	0.042744
HEXB	0.43303	0.0428515	hexosaminidase B (beta polypeptide)
lnc-AC074091.13.1-1	0.416474	0.0428778
LOC102724479	-0.437512	0.0429062	uncharacterized LOC102724479
LOC554223	-0.390068	0.043076	histocompatibility antigen-related
lnc-JMJD8-1	0.588281	0.0431263
ERAS	0.406819	0.0431581	ES cell expressed Ras
RHD	0.420739	0.0431713	Rh blood group, D antigen
NR1H2	-0.480196	0.043269	nuclear receptor subfamily 1, group H, member 2
PPP6R1	-0.435682	0.0435128	protein phosphatase 6, regulatory subunit 1
lnc-ITGAL-3	0.588532	0.0435412
LOC100289495	0.401563	0.0435788	uncharacterized LOC100289495
CPNE9	-0.35467	0.0435836	copine family member IX
APOBEC3G	-0.522916	0.0436393	apolipoprotein B mRNA editing enzyme, catalytic polypeptide-like 3G
LOC101928125	0.389091	0.0438061	major seminal plasma glycoprotein PSP-I-like
FAM129B	0.36747	0.0438438	family with sequence similarity 129, member B
VNN1	0.61672	0.0438625	vanin 1
ND5	-0.563122	0.0438716	NADH dehydrogenase, subunit 5 (complex I)
LOC100288798	-0.402877	0.0440028	uncharacterized LOC100288798
RFC3	0.367695	0.0440895	replication factor C (activator 1) 3, 38kDa
TCEB3C	0.449809	0.0441559	transcription elongation factor B polypeptide 3C (elongin A3)
XLOC_l2_010064	0.757422	0.0441574
PCNXL2	-0.376242	0.0442065	pecanex-like 2 (Drosophila)
COMMD8	0.778337	0.0442073	COMM domain containing 8
LOC100506532	-0.398748	0.0442162	uncharacterized LOC100506532
PEX6	-0.785418	0.0442293	peroxisomal biogenesis factor 6
LINC00662	0.48462	0.0442691	long intergenic non-protein coding RNA 662
TMEM126B	0.651323	0.0443208	transmembrane protein 126B
lnc-TPSG1-1	0.499731	0.044329
lnc-UTP11L-2	0.704965	0.04434
ATAD3B	-0.409999	0.0443706	ATPase family, AAA domain containing 3B
PPP1R17	0.544484	0.0443929	protein phosphatase 1, regulatory subunit 17
ZC3H12B	-0.488734	0.0444565	zinc finger CCCH-type containing 12B
COX7A2	0.583198	0.0444666	cytochrome c oxidase subunit VIIa polypeptide 2 (liver)
DBP	-0.392131	0.0444872	D site of albumin promoter (albumin D-box) binding protein
lnc-SDR42E1-1	0.55423	0.0444895
SNORD85	-0.438454	0.0445434	small nucleolar RNA, C/D box 85
LECT1	-0.374098	0.0445815	leukocyte cell derived chemotaxin 1
HECTD3	-0.440617	0.0446111	HECT domain containing E3 ubiquitin protein ligase 3
LOC100506797	1.45049	0.0446327	uncharacterized LOC100506797
ASB6	-0.451109	0.0447072	ankyrin repeat and SOCS box containing 6
TBX15	1.09937	0.0447787	T-box 15
lnc-OR6S1-1	0.490255	0.0450217
SEMA4F	-0.415286	0.0450685	sema domain, immunoglobulin domain (Ig), transmembrane domain (TM) and short cytoplasmic domain, (semaphorin) 4F
NGFR	0.66241	0.0451009	nerve growth factor receptor
CNTN5	0.481658	0.0451075	contactin 5
COL5A1	-0.480463	0.0451508	collagen, type V, alpha 1
LOC101928891	0.476833	0.0451582	uncharacterized LOC101928891
lnc-DAAM2-2	0.422361	0.0451647
lnc-ESCO2-2	0.511313	0.045334
ATP9A	-0.667465	0.0453431	ATPase, class II, type 9A
lnc-FAM120B-6	0.513928	0.0454042
PNRC1	-0.360343	0.0454311	proline-rich nuclear receptor coactivator 1
SMCR6	0.396857	0.0454638	Smith-Magenis syndrome chromosome region, candidate 6 (non-protein coding)
lnc-C11orf1-1	-0.431658	0.0458394
lnc-TOMM20L-1	-0.35294	0.0458505
PCDH12	0.658069	0.0458673	protocadherin 12
LOC101926943	0.556057	0.0459159	uncharacterized LOC101926943
PPAP2B	0.480701	0.0459321	phosphatidic acid phosphatase type 2B
CXCR3	-0.537652	0.0459321	chemokine (C-X-C motif) receptor 3
MOB1B	0.504326	0.045978	MOB kinase activator 1B
TXNRD3NB	-0.420357	0.0459928	thioredoxin reductase 3 neighbor
C17orf97	0.917532	0.046002	chromosome 17 open reading frame 97
IFI27L2	0.468806	0.0460532	interferon, alpha-inducible protein 27-like 2
SYTL1	-0.433913	0.0461446	synaptotagmin-like 1
lnc-ELAVL4-3	0.455889	0.0461604
lnc-RUNX1-1	0.534574	0.0461622
ZSWIM7	0.841581	0.0461696	zinc finger, SWIM-type containing 7
ERI3-IT1	0.460378	0.0461798	ERI3 intronic transcript 1 (non-protein coding)
HIST1H2BI	-0.453788	0.0462039	histone cluster 1, H2bi
LOC101929148	0.559185	0.046259	uncharacterized LOC101929148
KIF5B	0.476216	0.0463488	kinesin family member 5B
LARP7	0.737712	0.0467226	La ribonucleoprotein domain family, member 7
CLSTN2	0.575828	0.046749	calsyntenin 2
KRTAP4-1	0.704439	0.0467787	keratin associated protein 4-1
COMMD6	1.0259	0.0468635	COMM domain containing 6
PON2	0.422073	0.046933	paraoxonase 2
lnc-FAM13B-1	-0.372224	0.0471183
SUB1	0.866464	0.0472034	SUB1 homolog (S. cerevisiae)
HLA-DQA2	-0.88565	0.0472352	major histocompatibility complex, class II, DQ alpha 2
RFPL1S	0.410464	0.0472404	RFPL1 antisense RNA 1
lnc-DR1-1	0.362346	0.0472661
XLOC_l2_006648	-0.54546	0.0473169
lnc-JOSD1-1	0.470542	0.0473301
LOC389834	-0.354241	0.0473499	ankyrin repeat domain 57 pseudogene
LOC102724306	-0.422512	0.0474108	uncharacterized LOC102724306
XLOC_l2_012163	0.629386	0.0474165
RASGRF2-AS1	0.712019	0.0474315	RASGRF2 antisense RNA 1
VAMP8	0.415103	0.0474581	vesicle-associated membrane protein 8
EFHB	-0.454875	0.0475249	EF-hand domain family, member B
FBXL22	-0.533669	0.047532	F-box and leucine-rich repeat protein 22
DEPDC1	0.470149	0.0476387	DEP domain containing 1
RNF187	-0.487359	0.0477373	ring finger protein 187
DEFB121	-0.468824	0.0478295	defensin, beta 121
ANKRD36BP2	0.999135	0.0478575	ankyrin repeat domain 36B pseudogene 2
VPS29	0.477245	0.0479284	vacuolar protein sorting 29 homolog (S. cerevisiae)
LOC100128494	0.592293	0.047971	uncharacterized LOC100128494
lnc-NDFIP2-10	0.477709	0.0480404
DNAJC7	0.345522	0.0480891	DnaJ (Hsp40) homolog, subfamily C, member 7
PRRG4	-0.541196	0.0482322	proline rich Gla (G-carboxyglutamic acid) 4 (transmembrane)
XLOC_l2_015033	0.478861	0.0482928
AK5	-0.405116	0.0483078	adenylate kinase 5
lnc-MAB21L2-1	-0.486039	0.0483502
MYBL2	0.364363	0.0483865	v-myb avian myeloblastosis viral oncogene homolog-like 2
BMP7	0.493984	0.0484214	bone morphogenetic protein 7
CCR2	0.574354	0.0485022	chemokine (C-C motif) receptor 2
CRNDE	0.489655	0.0485169	colorectal neoplasia differentially expressed (non-protein coding)
GFOD2	-0.379845	0.0485922	glucose-fructose oxidoreductase domain containing 2
LOC730183	-0.363035	0.0486153	uncharacterized LOC730183
L1TD1	-0.611458	0.0486402	LINE-1 type transposase domain containing 1
GNL2	0.512372	0.048794	guanine nucleotide binding protein-like 2 (nucleolar)
ZHX1	0.427835	0.0489308	zinc fingers and homeoboxes 1
RPS20	-0.369382	0.0491337	ribosomal protein S20
TTC16	-0.624834	0.0492173	tetratricopeptide repeat domain 16
HIST2H2AA4	-0.534415	0.0493103	histone cluster 2, H2aa4
GUCY1B3	-0.566133	0.0493329	guanylate cyclase 1, soluble, beta 3
lnc-TMEM41B-3	0.566189	0.0494561
CISH	-0.349789	0.0494814	cytokine inducible SH2-containing protein
DNAJC10	0.512926	0.0495909	DnaJ (Hsp40) homolog, subfamily C, member 10
CDK2AP1	-0.426605	0.0496407	cyclin-dependent kinase 2 associated protein 1
STK17B	0.419539	0.0498434	serine/threonine kinase 17b
KCNAB1-AS1	-0.521197	0.0499636	KCNAB1 antisense RNA 1
APOL6	-0.459758	0.0499687	apolipoprotein L, 6
LY96	0.816087	0.0499892	lymphocyte antigen 96
XLOC_l2_013485	-0.423826	0.0503154
DSC3	-0.370736	0.0503378	desmocollin 3
HSBP1L1	-0.583344	0.0503713	heat shock factor binding protein 1-like 1
lnc-MIS12-1	-0.479095	0.0503721
NEK5	-0.414141	0.0503884	NIMA-related kinase 5
lnc-TUBA1C-2	-0.418527	0.0504694
PRKACG	-0.350063	0.0506063	protein kinase, cAMP-dependent, catalytic, gamma
LOC100506688	-0.463032	0.0506696	uncharacterized LOC100506688
CASP3	0.491423	0.0507076	caspase 3, apoptosis-related cysteine peptidase
ATP2C1	-0.517178	0.0507473	ATPase, Ca++ transporting, type 2C, member 1
HIPK2	0.503562	0.0507863	homeodomain interacting protein kinase 2
XLOC_l2_000399	0.50049	0.0508165
METTL7B	0.470083	0.0510318	methyltransferase like 7B
SCAMP5	0.509347	0.0511194	secretory carrier membrane protein 5
HPGDS	0.727248	0.0511542	hematopoietic prostaglandin D synthase
ANKRD20A5P	1.0689	0.0511888	ankyrin repeat domain 20 family, member A5, pseudogene
ITGAD	-0.853995	0.0513174	integrin, alpha D
EPHA5	-0.462789	0.0513952	EPH receptor A5
lnc-FITM2-1	-0.384976	0.0513961
MED14OS	0.471869	0.0514022	MED14 opposite strand
lnc-CCDC54-2	0.559445	0.0514338
FAM57B	-0.388357	0.0516053	family with sequence similarity 57, member B
ZNF155	0.501597	0.0516314	zinc finger protein 155
LINC01535	-0.439312	0.0516808	long intergenic non-protein coding RNA 1535
PRPH2	-0.444652	0.051744	peripherin 2 (retinal degeneration, slow)
PROS1	-0.574031	0.0517851	protein S (alpha)
ABHD14B	-0.378272	0.0518939	abhydrolase domain containing 14B
LOC101928386	-0.442893	0.0519922	uncharacterized LOC101928386
MIA2	0.79281	0.0520192	melanoma inhibitory activity 2
HSD17B6	0.423488	0.0520242	hydroxysteroid (17-beta) dehydrogenase 6
TRIM49	0.622207	0.052032	tripartite motif containing 49
lnc-ZNF831-1	-0.437021	0.0521002
lnc-UGGT2-1	-0.438581	0.0521138
CAPN14	0.535658	0.0522408	calpain 14
C17orf105	0.48772	0.0522412	chromosome 17 open reading frame 105
lnc-SCG3-1	-0.389852	0.0522629
LOC100130542	-0.469201	0.0522709	uncharacterized LOC100130542
OR52I2	-0.453449	0.0523041	olfactory receptor, family 52, subfamily I, member 2
lnc-CCNJL-1	0.365319	0.0523188
TFAM	0.431073	0.0523337	transcription factor A, mitochondrial
lnc-EGR2-1	-0.517884	0.052415
LOC100507065	-0.567714	0.0524893	uncharacterized LOC100507065
KLRC1	0.69552	0.0525504	killer cell lectin-like receptor subfamily C, member 1
THBD	0.629387	0.0526354	thrombomodulin
TXK	0.605226	0.0527881	TXK tyrosine kinase
LOXHD1	0.439959	0.0527894	lipoxygenase homology domains 1
XLOC_l2_005814	-0.427265	0.0528003
S100A12	0.816636	0.0528019	S100 calcium binding protein A12
PTPRU	-0.391421	0.0528265	protein tyrosine phosphatase, receptor type, U
XLOC_l2_005933	0.492456	0.0528321
ITPKA	-0.360905	0.0528355	inositol-trisphosphate 3-kinase A
GUCD1	-0.471795	0.0528486	guanylyl cyclase domain containing 1
lnc-CD40LG-1	-0.482256	0.0528526
ITPR3	-0.41168	0.0529473	inositol 1,4,5-trisphosphate receptor, type 3
SIGLEC10	-0.552678	0.0529743	sialic acid binding Ig-like lectin 10
CYP4F3	0.649185	0.053023	cytochrome P450, family 4, subfamily F, polypeptide 3
NUCKS1	0.552271	0.0530393	nuclear casein kinase and cyclin-dependent kinase substrate 1
IGSF3	-0.348267	0.0530811	immunoglobulin superfamily, member 3
LOC101928710	-0.46425	0.0531218	uncharacterized LOC101928710
MCM3AP-AS1	0.517197	0.0531874	MCM3AP antisense RNA 1
TRIM68	-0.386968	0.0531973	tripartite motif containing 68
TMEM140	-0.480326	0.0532004	transmembrane protein 140
POTEA	-0.497789	0.0532237	POTE ankyrin domain family, member A
MICU3	0.666263	0.0534502	mitochondrial calcium uptake family, member 3
LINC00282	-0.614308	0.0534523	long intergenic non-protein coding RNA 282
XRRA1	0.418457	0.0534551	X-ray radiation resistance associated 1
lnc-FAM19A5-6	0.476062	0.0534735
lnc-KDM5A-3	0.593269	0.053497
AURKC	-0.457719	0.0535027	aurora kinase C
SLC39A6	0.470729	0.0535219	solute carrier family 39 (zinc transporter), member 6
lnc-EXTL3-2	-0.387909	0.0535282
EGR2	-0.511506	0.0536082	early growth response 2
LINC00901	0.367514	0.0536901	long intergenic non-protein coding RNA 901
LOC389641	0.562504	0.0537567	uncharacterized LOC389641
lnc-ADAMTS17-1	0.449336	0.0537889
CATSPER4	-0.483584	0.0537943	cation channel, sperm associated 4
METRNL	0.348012	0.0538736	meteorin, glial cell differentiation regulator-like
lnc-DLK1-1	-0.55652	0.0538835
RPL31	1.11486	0.0540242	ribosomal protein L31
lnc-SLC35C2-1	-0.518461	0.0540787
GDPD5	-0.363549	0.0541806	glycerophosphodiester phosphodiesterase domain containing 5
ZBTB47	0.370696	0.0542886	zinc finger and BTB domain containing 47
ORM2	-0.817502	0.054303	orosomucoid 2
SPTLC3	0.426288	0.0543051	serine palmitoyltransferase, long chain base subunit 3
FRA10AC1	-0.376881	0.0543188	fragile site, folic acid type, rare, fra(10)(q23.3) or fra(10)(q24.2) candidate 1
PRM1	0.536502	0.0543967	protamine 1
ST6GALNAC3	0.503177	0.0544773	ST6 (alpha-N-acetyl-neuraminyl-2,3-beta-galactosyl-1,3)-N-acetylgalactosaminide alpha-2,6-sialyltransferase 3
CHIT1	0.343926	0.0544814	chitinase 1 (chitotriosidase)
CLTCL1	-0.536862	0.0545619	clathrin, heavy chain-like 1
DBI	0.647519	0.0546539	diazepam binding inhibitor (GABA receptor modulator, acyl-CoA binding protein)
PLA2G12B	-0.518112	0.0546941	phospholipase A2, group XIIB
C1orf226	0.469029	0.0547332	chromosome 1 open reading frame 226
VWCE	-0.793069	0.0548191	von Willebrand factor C and EGF domains
CNTFR-AS1	0.512604	0.0548705	CNTFR antisense RNA 1
AFAP1	-0.426457	0.0549326	actin filament associated protein 1
TMIGD2	0.553246	0.054961	transmembrane and immunoglobulin domain containing 2
RASSF7	-0.395395	0.0549905	Ras association (RalGDS/AF-6) domain family (N-terminal) member 7
DYRK3	-0.488407	0.055053	dual-specificity tyrosine-(Y)-phosphorylation regulated kinase 3
ACTG2	0.38478	0.0550689	actin, gamma 2, smooth muscle, enteric
SREK1IP1	0.379729	0.0551599	SREK1-interacting protein 1
BASP1	-0.557391	0.0551624	brain abundant, membrane attached signal protein 1
ALDH2	0.418416	0.0551834	aldehyde dehydrogenase 2 family (mitochondrial)
lnc-ADAMTS7-1	-0.409707	0.0552064
ANKRD20A9P	1.05602	0.0552082	ankyrin repeat domain 20 family, member A9, pseudogene
NFASC	-0.364082	0.0553179	neurofascin
SLC36A4	0.347294	0.0553696	solute carrier family 36 (proton/amino acid symporter), member 4
SLC24A4	0.419101	0.055432	solute carrier family 24 (sodium/potassium/calcium exchanger), member 4
KIF19	-0.526729	0.0554907	kinesin family member 19
KCTD1	-0.4927	0.0555729	potassium channel tetramerization domain containing 1
BNIPL	-0.360711	0.0555858	BCL2/adenovirus E1B 19kD interacting protein like
RNF224	-0.387943	0.0556701	ring finger protein 224
TM4SF19	0.64991	0.0557741	transmembrane 4 L six family member 19
IGFBP7	0.479665	0.0557785	insulin-like growth factor binding protein 7
RTN1	0.748999	0.0558322	reticulon 1
GINS1	0.404966	0.0558488	GINS complex subunit 1 (Psf1 homolog)
lnc-SDCCAG8-1	-0.357279	0.0559069
IFT20	0.496405	0.0559295	intraflagellar transport 20
lnc-ANKRD53-1	-0.382776	0.0559958
STAB1	0.558509	0.0560627	stabilin 1
MMS22L	0.324737	0.0560843	MMS22-like, DNA repair protein
SNRPG	0.842984	0.0560937	small nuclear ribonucleoprotein polypeptide G
LINC01255	0.441605	0.0561441	long intergenic non-protein coding RNA 1255
TMEM44-AS1	0.404846	0.0561529	TMEM44 antisense RNA 1
STYK1	-0.46495	0.0561599	serine/threonine/tyrosine kinase 1
IER5L	0.438757	0.0563041	immediate early response 5-like
BIRC5	0.438159	0.056337	baculoviral IAP repeat containing 5
LRP1	0.448754	0.0564003	low density lipoprotein receptor-related protein 1
CNPPD1	-0.564097	0.0564029	cyclin Pas1/PHO80 domain containing 1
PTP4A3	-0.469842	0.0564579	protein tyrosine phosphatase type IVA, member 3
CXCR6	-0.692252	0.0565189	chemokine (C-X-C motif) receptor 6
TXNDC5	0.503887	0.0565474	thioredoxin domain containing 5 (endoplasmic reticulum)
LOC100288842	0.416701	0.0565492	UDP-GlcNAc:betaGal beta-1,3-N-acetylglucosaminyltransferase 5 pseudogene
NDUFA4	0.777359	0.0566556	NDUFA4, mitochondrial complex associated
lnc-FAM133B-1	-0.403792	0.0566992
FBXO7	-0.525815	0.0567235	F-box protein 7
THTPA	0.406929	0.0567597	thiamine triphosphatase
SNCAIP	-0.430993	0.0568076	synuclein, alpha interacting protein
TRIM36	0.433237	0.0568137	tripartite motif containing 36
CD14	0.380524	0.056839	CD14 molecule
PRKD3	0.357259	0.0568401	protein kinase D3
KRT13	-0.466762	0.0568474	keratin 13, type I
EEF2KMT	-0.325931	0.0568495	eukaryotic elongation factor 2 lysine methyltransferase
KIAA1715	-0.497164	0.056859	KIAA1715
COPS2	0.575507	0.0569327	COP9 signalosome subunit 2
EMID1	-0.501721	0.0569537	EMI domain containing 1
MTRNR2L3	-0.369848	0.0570382	MT-RNR2-like 3
HDAC8	0.371849	0.0570458	histone deacetylase 8
LOC344887	0.565787	0.0570641	NmrA-like family domain containing 1 pseudogene
GPR50	-0.438369	0.057069	G protein-coupled receptor 50
lnc-PREPL-1	0.392253	0.0571035
LOC101927532	0.365696	0.0571286	uncharacterized LOC101927532
XLOC_l2_014051	-0.425392	0.0571325
IFITM4P	-0.43433	0.057141	interferon induced transmembrane protein 4 pseudogene
DEFB128	-0.46566	0.0571684	defensin, beta 128
THG1L	0.386733	0.0572021	tRNA-histidine guanylyltransferase 1-like (S. cerevisiae)
LINC00941	0.455423	0.0572447	long intergenic non-protein coding RNA 941
lnc-ZNF227-1	-0.46695	0.05726
lnc-RAMP3-2	-0.325568	0.0572689
NID1	0.530582	0.0573611	nidogen 1
lnc-GNAT2-1	0.460327	0.0575162
LOC101060038	-0.447318	0.057568	uncharacterized LOC101060038
FKSG29	0.431482	0.0576348	FKSG29
TRIM51	0.862069	0.0576456	tripartite motif-containing 51
LOC102723385	0.41061	0.0576521	uncharacterized LOC102723385
MOV10	-0.450397	0.0577666	Mov10 RISC complex RNA helicase
lnc-GPR26-1	0.368603	0.0577834
SP140	-0.434565	0.0579238	SP140 nuclear body protein
CPVL	0.43536	0.0579614	carboxypeptidase, vitellogenic-like
NKX2-2	0.394982	0.0579737	NK2 homeobox 2
SH3BGRL2	-0.738972	0.0581089	SH3 domain binding glutamate-rich protein like 2
ADIRF-AS1	-0.457665	0.0581134	ADIRF antisense RNA 1
lnc-ZNF680-1	-0.420975	0.0581593
LOC100130520	-0.482131	0.0582197	CD300c molecule-like
C2CD2	-0.412229	0.0582595	C2 calcium-dependent domain containing 2
RAB26	-0.450705	0.0582721	RAB26, member RAS oncogene family
LCN2	-0.762287	0.0583659	lipocalin 2
lnc-SLC48A1-1	-0.351026	0.0584903
C5orf22	0.362696	0.0585405	chromosome 5 open reading frame 22
HID1-AS1	-0.351389	0.0585833	HID1 antisense RNA 1
lnc-SSTR2-1	-0.411299	0.0587264
lnc-PTPRU-3	0.487584	0.0587337
CD69	0.829751	0.0587381	CD69 molecule
GPR182	0.445989	0.0589682	G protein-coupled receptor 182
L2HGDH	-0.614903	0.0589714	L-2-hydroxyglutarate dehydrogenase
ZNF890P	-0.520056	0.0589822	zinc finger protein 890, pseudogene
ASAP2	-0.512584	0.0590376	ArfGAP with SH3 domain, ankyrin repeat and PH domain 2
GAA	0.529171	0.0590513	glucosidase, alpha; acid
FPR3	0.632637	0.0590635	formyl peptide receptor 3
ACAT1	0.482461	0.0590833	acetyl-CoA acetyltransferase 1
BLOC1S2	0.477473	0.0591267	biogenesis of lysosomal organelles complex-1, subunit 2
SLC6A8	-0.566693	0.0591411	solute carrier family 6 (neurotransmitter transporter), member 8
SHPRH	0.447002	0.0591488	SNF2 histone linker PHD RING helicase, E3 ubiquitin protein ligase
MOGAT2	-0.45848	0.0593249	monoacylglycerol O-acyltransferase 2
CCDC149	0.387048	0.0593326	coiled-coil domain containing 149
POLA1	0.460296	0.0593811	polymerase (DNA directed), alpha 1, catalytic subunit
NPEPPS	-0.389313	0.0593919	aminopeptidase puromycin sensitive
IFITM3	-0.372006	0.0595108	interferon induced transmembrane protein 3
HCP5	-0.362456	0.0595759	HLA complex P5 (non-protein coding)
TNIK	-0.513034	0.0597056	TRAF2 and NCK interacting kinase
TBC1D8	0.510529	0.0598363	TBC1 domain family, member 8 (with GRAM domain)
NIPSNAP3A	0.472461	0.0599828	nipsnap homolog 3A (C. elegans)
TRPM7	0.404449	0.0599971	transient receptor potential cation channel, subfamily M, member 7
CCR1	0.437225	0.0600009	chemokine (C-C motif) receptor 1
XLOC_l2_011872	0.375787	0.0601435
ERCC8	0.442389	0.0602228	excision repair cross-complementation group 8
FAM83F	0.42789	0.0602863	family with sequence similarity 83, member F
DDIT4	0.51761	0.0603329	DNA-damage-inducible transcript 4
NDUFA5	0.81465	0.060335	NADH dehydrogenase (ubiquinone) 1 alpha subcomplex, 5
LOC100506882	0.388797	0.0604973	uncharacterized LOC100506882
UBL7	-0.373916	0.0605219	ubiquitin-like 7
DACT1	-0.45101	0.0605479	dishevelled-binding antagonist of beta-catenin 1
LOC101930164	-0.572159	0.0605733	uncharacterized LOC101930164
OR7A17	0.536598	0.0606919	olfactory receptor, family 7, subfamily A, member 17
TCAF1	0.415678	0.0608316	TRPM8 channel-associated factor 1
FAM66A	-0.487847	0.0609559	family with sequence similarity 66, member A
ADD2	-0.484409	0.0609884	adducin 2 (beta)
lnc-ZNF569-1	-0.393062	0.0610401
LOC494141	-0.443624	0.0610628	solute carrier family 25, member 51 pseudogene
PLA2G7	0.411868	0.0611158	phospholipase A2, group VII (platelet-activating factor acetylhydrolase, plasma)
lnc-GATAD2B-1	-0.480815	0.0611312
lnc-MFSD6-1	0.471669	0.0611786
DNMT3B	-0.415013	0.0613017	DNA (cytosine-5-)-methyltransferase 3 beta
LOC90246	0.351909	0.0613251	uncharacterized LOC90246
MFSD9	-0.627915	0.0613806	major facilitator superfamily domain containing 9
TREML1	-0.895723	0.0613882	triggering receptor expressed on myeloid cells-like 1
MLH3	-0.47288	0.0613978	mutL homolog 3
FAM161B	-0.334928	0.061408	family with sequence similarity 161, member B
NPTX1	0.635611	0.0614101	neuronal pentraxin I
NGB	0.471953	0.0614272	neuroglobin
LOC101928038	-0.376306	0.061561	CDK5 and ABL1 enzyme substrate 2-like
LINC00643	0.890161	0.0615686	long intergenic non-protein coding RNA 643
DMXL1	0.455282	0.0617346	Dmx-like 1
GYG2P1	0.410852	0.0617355	glycogenin 2 pseudogene 1
CD248	0.438831	0.061808	CD248 molecule, endosialin
ANKRD20A12P	0.387747	0.0618277	ankyrin repeat domain 20 family, member A12, pseudogene
AGR2	0.386835	0.0618854	anterior gradient 2
PRKAR2B	-0.674546	0.0619425	protein kinase, cAMP-dependent, regulatory, type II, beta
PDIK1L	0.43049	0.0619798	PDLIM1 interacting kinase 1 like
GAPT	0.404213	0.0620798	GRB2-binding adaptor protein, transmembrane
lnc-C17orf48-1	0.714422	0.0621631
ANO9	-0.358529	0.0622221	anoctamin 9
lnc-OR52K2-1	0.539462	0.0622293
LOC100996741	-0.356724	0.0622744	uncharacterized LOC100996741
TAF1C	-0.33579	0.0622853	TATA box binding protein (TBP)-associated factor, RNA polymerase I, C, 110kDa
JUP	-0.962719	0.0623115	junction plakoglobin
lnc-GBP6-1	-0.380722	0.0624662
COX16	0.761149	0.0624817	COX16 cytochrome c oxidase assembly homolog (S. cerevisiae)
SARNP	0.491645	0.0625071	SAP domain containing ribonucleoprotein
LOC101929073	-0.373141	0.0625987	uncharacterized LOC101929073
HEXIM2	-0.401254	0.0626775	hexamethylene bis-acetamide inducible 2
SPON1	0.539221	0.0626864	spondin 1, extracellular matrix protein
lnc-GMDS-1	-0.361675	0.0628117
TRAF2	-0.37905	0.0628235	TNF receptor-associated factor 2
XLOC_l2_015121	-0.449006	0.0628235
XLOC_l2_000423	-0.458611	0.062898
FNDC3B	0.375653	0.0629372	fibronectin type III domain containing 3B
COX7A1	0.581777	0.0629676	cytochrome c oxidase subunit VIIa polypeptide 1 (muscle)
XLOC_l2_006196	-0.50026	0.0630849
ZFPL1	-0.404801	0.0631436	zinc finger protein-like 1
NDUFV2-AS1	0.402144	0.0631512	NDUFV2 antisense RNA 1
C4orf26	0.560869	0.0631931	chromosome 4 open reading frame 26
TAL2	-0.403039	0.0633042	T-cell acute lymphocytic leukemia 2
lnc-PRDM4-4	0.405229	0.0634104
RPL26L1	0.633628	0.0634588	ribosomal protein L26-like 1
SACS-AS1	-0.349967	0.063466	SACS antisense RNA 1
SULT1B1	0.448249	0.0634787	sulfotransferase family, cytosolic, 1B, member 1
TEF	-0.465991	0.0636553	thyrotrophic embryonic factor
KLK6	0.387965	0.0636692	kallikrein-related peptidase 6
FAM170B	0.435165	0.0638751	family with sequence similarity 170, member B
lnc-GABRA5-4	-0.388105	0.063932
BLOC1S1	0.355979	0.0639614	biogenesis of lysosomal organelles complex-1, subunit 1
SLC1A5	-0.648947	0.0639837	solute carrier family 1 (neutral amino acid transporter), member 5
lnc-C15orf2-6	0.397478	0.0640177
lnc-ADAR-1	0.603152	0.0640256
lnc-SNAP47-1	-0.43986	0.0643306
SLC26A8	-0.56403	0.0643396	solute carrier family 26 (anion exchanger), member 8
MRPS18C	0.626162	0.0644617	mitochondrial ribosomal protein S18C
LOC101927041	0.444273	0.0645084	uncharacterized LOC101927041
IYD	-0.406021	0.06453	iodotyrosine deiodinase
PMP22	0.747983	0.0645321	peripheral myelin protein 22
C9orf16	-0.365592	0.064827	chromosome 9 open reading frame 16
lnc-CHADL-2	-0.366906	0.0649167
FAM175A	0.453718	0.0649709	family with sequence similarity 175, member A
ITGAV	0.671455	0.0650852	integrin, alpha V
lnc-MLL5-1	-0.38912	0.0651027
XLOC_l2_002886	-0.582114	0.0651491
RPL34	1.06232	0.065168	ribosomal protein L34
lnc-CLDN24-1	0.503386	0.0651773
FXYD6	0.546262	0.0651776	FXYD domain containing ion transport regulator 6
TTTY8	-2.72016	0.0653376	testis-specific transcript, Y-linked 8 (non-protein coding)
lnc-AKR1E2-4	0.446208	0.065438
LOC100294145	-0.338866	0.0654985	uncharacterized LOC100294145
BHLHA9	-0.41858	0.0655665	basic helix-loop-helix family, member a9
FEZF1-AS1	0.507835	0.0657037	FEZF1 antisense RNA 1
SNTA1	-0.412615	0.065746	syntrophin, alpha 1
LOC100131395	-0.579964	0.0657976	uncharacterized LOC100131395
LOC100507577	-0.460456	0.0658121	uncharacterized LOC100507577
lnc-DCUN1D1-6	-0.379088	0.0658285
MUC17	0.35681	0.0658701	mucin 17, cell surface associated
DZANK1	-0.411984	0.0659151	double zinc ribbon and ankyrin repeat domains 1
XLOC_l2_004867	-0.669343	0.0659156
lnc-SPAM1-4	0.409617	0.0659164
lnc-ALKBH4-1	-0.456482	0.0659267
LOC102725199	0.485307	0.0659281	uncharacterized LOC102725199
FAM197Y2	-0.419764	0.0660027	family with sequence similarity 197, Y-linked, member 2, pseudogene
C1orf115	0.414812	0.0660454	chromosome 1 open reading frame 115
lnc-ALOX12-1	-0.358199	0.0660921
CD84	-0.396876	0.0661427	CD84 molecule
ADARB2	0.763679	0.0662657	adenosine deaminase, RNA-specific, B2 (non-functional)
lnc-LY86-2	0.725583	0.0662718
FLJ38379	-0.593584	0.0662876	uncharacterized FLJ38379
TMEM185A	-0.369859	0.066338	transmembrane protein 185A
LINC01504	0.35947	0.0663744	long intergenic non-protein coding RNA 1504
CCNH	0.379999	0.0663877	cyclin H
lnc-CTD-2134A5.2.1-2	-0.358445	0.0664263
lnc-ZCCHC7-3	-0.42344	0.0664496
RTN2	-0.390375	0.066533	reticulon 2
CLK1	0.543589	0.0665569	CDC-like kinase 1
SLC1A7	1.0514	0.0665739	solute carrier family 1 (glutamate transporter), member 7
lnc-NTRK2-3	0.444593	0.0666176
ILDR2	-0.358113	0.0666676	immunoglobulin-like domain containing receptor 2
AKR1B15	0.438951	0.0667069	aldo-keto reductase family 1, member B15
EEF1DP3	0.38404	0.0667122	eukaryotic translation elongation factor 1 delta pseudogene 3
ZNF69	0.33936	0.0667626	zinc finger protein 69
TXLNB	0.595343	0.0668044	taxilin beta
CD2	-0.443747	0.0668065	CD2 molecule
COPG2	0.378506	0.066813	coatomer protein complex, subunit gamma 2
LOC100130872	0.542715	0.0670476	uncharacterized LOC100130872
ERICH1-AS1	-0.41869	0.0670535	ERICH1 antisense RNA 1
DPH6	0.403197	0.0671608	diphthamine biosynthesis 6
KXD1	-0.439863	0.0672011	KxDL motif containing 1
lnc-EGFL7-2	0.329402	0.0672102
MIR181A2HG	0.479901	0.0672189	MIR181A2 host gene (non-protein coding)
LOC101927495	0.339177	0.0672223	uncharacterized LOC101927495
lnc-EMILIN2-1	-0.329384	0.0672238
PER1	0.483079	0.0672519	period circadian clock 1
EPHA10	-0.390925	0.067268	EPH receptor A10
PPBP	-0.755551	0.0673119	pro-platelet basic protein (chemokine (C-X-C motif) ligand 7)
SRGN	0.486052	0.0673647	serglycin
MRPL50	0.753906	0.0673785	mitochondrial ribosomal protein L50
CLDN5	-0.684749	0.0674419	claudin 5
LOC100134040	0.343637	0.0674977	uncharacterized LOC100134040
lnc-PXDNL-1	-0.363005	0.0675785
lnc-GGTLC1-4	0.528278	0.0676406
BRPF3	-0.425534	0.0676451	bromodomain and PHD finger containing, 3
lnc-KCNG2-1	0.504085	0.0676818
ACTR6	0.583126	0.0676978	ARP6 actin-related protein 6 homolog (yeast)
BCAR3	0.458832	0.0677178	breast cancer anti-estrogen resistance 3
LOC440040	0.403319	0.0677198	glutamate receptor, metabotropic 5 pseudogene
ENPP3	0.615334	0.0677773	ectonucleotide pyrophosphatase/phosphodiesterase 3
POU6F1	-0.411114	0.0678697	POU class 6 homeobox 1
LOC102724630	0.375325	0.0678946	uncharacterized LOC102724630
SELV	0.459535	0.0679702	selenoprotein V
DLGAP5	0.469719	0.0680407	discs, large (Drosophila) homolog-associated protein 5
SNORD116-11	0.379836	0.068045	small nucleolar RNA, C/D box 116-11
ICE2	-0.378063	0.0681241	interactor of little elongation complex ELL subunit 2
lnc-FOXB1-5	0.731131	0.0681432
FPGT	0.409185	0.0681803	fucose-1-phosphate guanylyltransferase
LINC00494	-0.452821	0.0682635	long intergenic non-protein coding RNA 494
SNORD114-28	0.435767	0.068276	small nucleolar RNA, C/D box 114-28
OPA1	0.353961	0.0682776	optic atrophy 1 (autosomal dominant)
lnc-AK1-1	-0.532866	0.0683007
LOC101927610	0.447026	0.068308	uncharacterized LOC101927610
lnc-CLCNKB-4	0.371172	0.0683407
lnc-PRKD1-4	0.402936	0.0684535
lnc-NCKAP1L-1	0.460688	0.0684544
lnc-NRBF2-1	-0.491197	0.0684916
XLOC_l2_015722	0.48035	0.06861
ATCAY	0.595994	0.0686554	ataxia, cerebellar, Cayman type
LOC286071	0.520394	0.0687266	uncharacterized LOC286071
MAN2A2	0.380331	0.068953	mannosidase, alpha, class 2A, member 2
SRP19	-0.350437	0.0690242	signal recognition particle 19kDa
RIN2	0.419244	0.069123	Ras and Rab interactor 2
MRPL21	0.397214	0.0691286	mitochondrial ribosomal protein L21
lnc-EYA3-1	-0.315308	0.0692691
ZSCAN5B	0.427136	0.0692739	zinc finger and SCAN domain containing 5B
FAM83H	0.530992	0.0693432	family with sequence similarity 83, member H
lnc-ADAM11-1	-0.376767	0.0694115
lnc-BCL11A-2	0.606771	0.0694672
CDIPT	-0.447112	0.0694801	CDP-diacylglycerol--inositol 3-phosphatidyltransferase
TFR2	-0.324464	0.0695211	transferrin receptor 2
KLC4	-0.351455	0.0695481	kinesin light chain 4
INCENP	0.502429	0.0695867	inner centromere protein antigens 135/155kDa
XLOC_l2_009464	-0.407276	0.0695997
PFDN5	0.672023	0.0698097	prefoldin subunit 5
MST152	0.557461	0.0699215	MSTP152
RASSF8	0.42008	0.0700367	Ras association (RalGDS/AF-6) domain family (N-terminal) member 8
lnc-NUBP1-1	0.497812	0.0701724
RFX2	0.39444	0.0701969	regulatory factor X, 2 (influences HLA class II expression)
RPL23	0.877735	0.0702869	ribosomal protein L23
OR8H2	-0.375217	0.0703151	olfactory receptor, family 8, subfamily H, member 2
MYLK	-0.606702	0.0703288	myosin light chain kinase
lnc-CTD-2054N24.2.1-1	-0.493147	0.0705243
ZNF177	0.341069	0.0705863	zinc finger protein 177
NANP	0.456955	0.0706149	N-acetylneuraminic acid phosphatase
CTSG	0.758076	0.0706945	cathepsin G
LINC01547	0.402145	0.0707768	long intergenic non-protein coding RNA 1547
SLC16A13	-0.382143	0.0708437	solute carrier family 16, member 13
PCMT1	0.446937	0.0708838	protein-L-isoaspartate (D-aspartate) O-methyltransferase
MAFB	0.445396	0.0710061	v-maf avian musculoaponeurotic fibrosarcoma oncogene homolog B
FAM118A	-1.12628	0.0710401	family with sequence similarity 118, member A
CCNB1	0.416122	0.0711008	cyclin B1
lnc-SLC7A6OS-1	0.349079	0.0711115
SWAP70	0.362598	0.0711495	SWAP switching B-cell complex 70kDa subunit
STARD3NL	0.461015	0.0712436	STARD3 N-terminal like
P3H2	0.489937	0.0712887	prolyl 3-hydroxylase 2
LOC101927286	0.321144	0.071316	uncharacterized LOC101927286
CCT6B	0.482258	0.0714339	chaperonin containing TCP1, subunit 6B (zeta 2)
MCEE	0.482577	0.0715637	methylmalonyl CoA epimerase
GIT1	-0.349369	0.0715902	G protein-coupled receptor kinase interacting ArfGAP 1
P2RY12	-0.64529	0.0716812	purinergic receptor P2Y, G-protein coupled, 12
lnc-SUCLG1-2	0.453023	0.0716908
lnc-CCDC93-3	0.582399	0.0717309
AOC1	-0.895422	0.0717851	amine oxidase, copper containing 1
MEDAG	0.416949	0.071831	mesenteric estrogen-dependent adipogenesis
IQCF2	-0.445413	0.0718924	IQ motif containing F2
SNRPD2	0.662356	0.0718987	small nuclear ribonucleoprotein D2 polypeptide 16.5kDa
KLF11	0.383129	0.0720714	Kruppel-like factor 11
lnc-ANKRD11-2	-0.346334	0.0722529
lnc-HBXIP-1	0.608168	0.0722861
FAM227B	0.371508	0.0724337	family with sequence similarity 227, member B
KLHL28	-0.375012	0.0724826	kelch-like family member 28
lnc-RNASE10-2	-0.375556	0.0724985
lnc-MARCKS-5	-0.417998	0.0724995
CALML3	-0.329082	0.0725608	calmodulin-like 3
lnc-PFKP-11	-0.486889	0.0726841
SLC24A1	-0.435174	0.0728038	solute carrier family 24 (sodium/potassium/calcium exchanger), member 1
TMEM170B	0.521077	0.0728079	transmembrane protein 170B
RNF208	-0.509359	0.0729069	ring finger protein 208
lnc-CALML6-1	0.435203	0.0731638
CPB2-AS1	-0.372811	0.0731674	CPB2 antisense RNA 1
MST1P2	-0.397887	0.0732175	macrophage stimulating 1 (hepatocyte growth factor-like) pseudogene 2
lnc-C9orf30-1	-0.434701	0.0732936
ALOX12B	0.327741	0.0733354	arachidonate 12-lipoxygenase, 12R type
LOC643623	0.378319	0.0735042	uncharacterized LOC643623
OPN1SW	0.373596	0.0735145	opsin 1 (cone pigments), short-wave-sensitive
CXCL3	-0.368238	0.0735579	chemokine (C-X-C motif) ligand 3
SCP2	0.406676	0.073643	sterol carrier protein 2
POM121L1P	-0.333008	0.0736592	POM121 transmembrane nucleoporin-like 1, pseudogene
LOC728613	0.406665	0.0736884	programmed cell death 6 pseudogene
lnc-SSR3-2	0.407973	0.0736896
CMC2	0.467244	0.0737839	C-x(9)-C motif containing 2
STRN	0.343648	0.0738601	striatin, calmodulin binding protein
lnc-STOML1-1	-0.366006	0.073889
GDF10	-0.498153	0.0740201	growth differentiation factor 10
PRRC2A	-0.54001	0.0740416	proline-rich coiled-coil 2A
lnc-AHNAK-3	-0.422208	0.074054
lnc-FBXO7-1	-0.378364	0.0740569
LOC100130057	0.349978	0.0740921	uncharacterized LOC100130057
SFXN1	-0.397127	0.0741114	sideroflexin 1
DLX2	-0.444714	0.0742415	distal-less homeobox 2
RPL26	1.05056	0.0742615	ribosomal protein L26
SLC6A10P	-0.634996	0.0743229	solute carrier family 6 (neurotransmitter transporter), member 10, pseudogene
TMEM144	0.637961	0.0743434	transmembrane protein 144
DBT	-0.4124	0.0743435	dihydrolipoamide branched chain transacylase E2
HIST1H2AD	-0.433904	0.0744219	histone cluster 1, H2ad
CLDN23	0.445361	0.0744474	claudin 23
MED18	-0.419579	0.074542	mediator complex subunit 18
GRAP2	-0.443382	0.0745576	GRB2-related adaptor protein 2
LINC01494	0.375485	0.0747022	long intergenic non-protein coding RNA 1494
CENPU	0.555996	0.0748078	centromere protein U
lnc-NFKBIL1-7	-0.426871	0.0748396
NRG2	0.445024	0.0748886	neuregulin 2
FNBP1L	0.365951	0.0751321	formin binding protein 1-like
P3H1	0.307768	0.075165	prolyl 3-hydroxylase 1
CCL17	-0.345185	0.0751904	chemokine (C-C motif) ligand 17
CARD9	0.358941	0.0751974	caspase recruitment domain family, member 9
NCAM1	-0.366159	0.0752338	neural cell adhesion molecule 1
SEPTIN5	-0.623576	0.0752507
ACOT7	-0.453527	0.0752513	acyl-CoA thioesterase 7
ANAPC7	-0.464859	0.075263	anaphase promoting complex subunit 7
ZNF720	-0.508758	0.0752922	zinc finger protein 720
ND3	-0.429869	0.0753213	NADH dehydrogenase, subunit 3 (complex I)
TDRP	0.338689	0.0753297	testis development related protein
lnc-CLDN6-2	-0.359619	0.0754384
PIBF1	0.39031	0.0754655	progesterone immunomodulatory binding factor 1
NDUFB3	0.508338	0.0755629	NADH dehydrogenase (ubiquinone) 1 beta subcomplex, 3, 12kDa
lnc-RP11-817J15.3.1-1	-0.427985	0.075667
MRPL22	0.460197	0.0756775	mitochondrial ribosomal protein L22
CAMKK1	0.55504	0.0757668	calcium/calmodulin-dependent protein kinase kinase 1, alpha
TMEM178B	0.438933	0.0759213	transmembrane protein 178B
LINC00589	0.399004	0.0759745	long intergenic non-protein coding RNA 589
HIST1H2BF	-0.412213	0.0759914	histone cluster 1, H2bf
LRRC14	-0.542955	0.0759972	leucine rich repeat containing 14
TRMT6	0.374491	0.0759997	tRNA methyltransferase 6
MSANTD2	0.334491	0.0760644	Myb/SANT-like DNA-binding domain containing 2
MAF1	-0.485821	0.0761393	MAF1 homolog (S. cerevisiae)
lnc-RMND5A-1	0.60615	0.0761463
PIP5K1A	-0.409599	0.0762989	phosphatidylinositol-4-phosphate 5-kinase, type I, alpha
PHEX	0.380339	0.0763324	phosphate regulating endopeptidase homolog, X-linked
FLT3LG	-0.38904	0.0763357	fms-related tyrosine kinase 3 ligand
RNASEH2B-AS1	-0.351397	0.0763378	RNASEH2B antisense RNA 1
lnc-KIAA1755-5	0.366631	0.0764361
LOC101928530	-0.444411	0.0765375	uncharacterized LOC101928530
lnc-CYBB-1	0.417067	0.0766319
BCL2L2	0.36792	0.0766793	BCL2-like 2
FAM71F1	0.996505	0.0766952	family with sequence similarity 71, member F1
TEX30	0.40585	0.076741	testis expressed 30
NOS1	0.43666	0.0768232	nitric oxide synthase 1 (neuronal)
CSAG4	-0.407216	0.0768296	CSAG family, member 4 (pseudogene)
PDE5A	-0.750691	0.0768659	phosphodiesterase 5A, cGMP-specific
lnc-PRL-4	-0.403879	0.0768753
FAM25A	0.35499	0.0769025	family with sequence similarity 25, member A
SNORA33	0.369979	0.0769723	small nucleolar RNA, H/ACA box 33
LINC01517	0.355736	0.0769778	long intergenic non-protein coding RNA 1517
PLAC8	0.388368	0.0770093	placenta-specific 8
RPL22L1	0.809132	0.0770278	ribosomal protein L22-like 1
CCDC23	0.61566	0.0770301	coiled-coil domain containing 23
MIR181A1HG	0.448043	0.077048	MIR181A1 host gene (non-protein coding)
ANKRD35	0.549781	0.0770962	ankyrin repeat domain 35
lnc-FAM3A-1	-0.315258	0.0771899
PGPEP1L	-0.342976	0.0772027	pyroglutamyl-peptidase I-like
LINC01251	0.358195	0.0773453	long intergenic non-protein coding RNA 1251
lnc-ATP13A4-2	0.658885	0.0773672
LPAR5	-0.501586	0.0774019	lysophosphatidic acid receptor 5
TYW1	0.341796	0.0774685	tRNA-yW synthesizing protein 1 homolog (S. cerevisiae)
lnc-ZNF841-1	0.353846	0.0774779
PDCD4-AS1	-0.387167	0.0774921	PDCD4 antisense RNA 1
TEK	-0.759039	0.0775051	TEK tyrosine kinase, endothelial
HAT1	0.770464	0.0775802	histone acetyltransferase 1
LOC100128317	0.303112	0.0776358	uncharacterized LOC100128317
COL28A1	0.453869	0.0776639	collagen, type XXVIII, alpha 1
CCR5	-0.523003	0.0777149	chemokine (C-C motif) receptor 5 (gene/pseudogene)
LINC01138	-0.361872	0.0777445	long intergenic non-protein coding RNA 1138
FAM114A1	0.570702	0.077775	family with sequence similarity 114, member A1
lnc-VSX1-1	-0.378664	0.0778411
FGL2	0.376929	0.0779828	fibrinogen-like 2
HIST1H2BK	-0.460653	0.0780045	histone cluster 1, H2bk
APOOL	0.322293	0.0780131	apolipoprotein O-like
LOC100506100	0.465402	0.0780323	uncharacterized LOC100506100
LOC257396	-0.37653	0.0780548	uncharacterized LOC257396
CES4A	-0.384175	0.0780968	carboxylesterase 4A
LOC100652931	-0.489128	0.078116	RNA binding motif protein, Y-linked, family 1, member A1 pseudogene
TMEM256	0.546047	0.0781219	transmembrane protein 256
UCHL3	0.451419	0.0781392	ubiquitin carboxyl-terminal esterase L3 (ubiquitin thiolesterase)
SIT1	-0.407082	0.0781596	signaling threshold regulating transmembrane adaptor 1
LOC102724715	0.62218	0.0784518	uncharacterized LOC102724715
IGJ	0.708754	0.0784917	immunoglobulin J polypeptide, linker protein for immunoglobulin alpha and mu polypeptides
LCE2C	0.411111	0.0784973	late cornified envelope 2C
SCPEP1	0.378226	0.0786259	serine carboxypeptidase 1
STRIP2	0.402761	0.0786837	striatin interacting protein 2
GPRIN1	-0.371995	0.0787304	G protein regulated inducer of neurite outgrowth 1
GBP3	-0.476313	0.0787514	guanylate binding protein 3
MTERF3	0.37685	0.0788348	mitochondrial transcription termination factor 3
GBGT1	-0.464704	0.0789059	globoside alpha-1,3-N-acetylgalactosaminyltransferase 1
MYBPH	0.480971	0.0789695	myosin binding protein H
lnc-GABPA-3	0.426302	0.0789781
C1D	0.33358	0.0790991	C1D nuclear receptor corepressor
HDAC9	0.356777	0.0791796	histone deacetylase 9
NAA38	0.401138	0.0792395	N(alpha)-acetyltransferase 38, NatC auxiliary subunit
HLA-J	-0.317737	0.079249	major histocompatibility complex, class I, J (pseudogene)
LOC93432	0.556032	0.0793589	maltase-glucoamylase (alpha-glucosidase)
C5orf38	-0.358011	0.0793641	chromosome 5 open reading frame 38
SCGB1B2P	-0.371455	0.0794007	secretoglobin, family 1B, member 2, pseudogene
DSC1	0.724485	0.079427	desmocollin 1
AZI2	0.398632	0.0794408	5-azacytidine induced 2
ZFAS1	0.50771	0.0794596	ZNFX1 antisense RNA 1
TSPAN17	-0.346983	0.0794597	tetraspanin 17
WDR6	0.387845	0.0794734	WD repeat domain 6
lnc-SEC16B.1-4	-0.40191	0.0795731
LOC100130152	-0.390126	0.0796107	uncharacterized LOC100130152
DLG5	0.601569	0.079834	discs, large homolog 5 (Drosophila)
SMTN	0.375041	0.0799103	smoothelin
C2CD5	0.465873	0.0799124	C2 calcium-dependent domain containing 5
HAND2-AS1	-1.03911	0.0799425	HAND2 antisense RNA 1 (head to head)
LDLR	-0.619786	0.0800079	low density lipoprotein receptor
LOC100130865	-0.400747	0.0800152	uncharacterized LOC100130865
PRADC1	0.408972	0.0800162	protease-associated domain containing 1
C10orf32	0.451305	0.080036	chromosome 10 open reading frame 32
CXCR2P1	-0.490772	0.0800462	chemokine (C-X-C motif) receptor 2 pseudogene 1
lnc-GTSF1L-1	0.392069	0.0800584
lnc-EMP3-1	-0.355789	0.0800613
HMGB3P1	0.36193	0.0801072	high mobility group box 3 pseudogene 1
ATP6V1G1	0.372744	0.0801188	ATPase, H+ transporting, lysosomal 13kDa, V1 subunit G1
XLOC_l2_012836	0.526943	0.0801806
OR2L1P	-0.352118	0.0801979	olfactory receptor, family 2, subfamily L, member 1 pseudogene
HIST1H2BC	-0.352808	0.0802271	histone cluster 1, H2bc
lnc-SLC7A13-2	0.379809	0.0802273
lnc-STUB1-1	-0.324444	0.0802545
lnc-SPTLC1-1	-0.449012	0.080294
lnc-HECW2-1	0.403666	0.0803689
IPO13	-0.51061	0.0803954	importin 13
RPS7	0.967894	0.080498	ribosomal protein S7
TBX3	0.480107	0.0805199	T-box 3
CRADD	0.375345	0.0805427	CASP2 and RIPK1 domain containing adaptor with death domain
TCTEX1D2	0.428964	0.0805442	Tctex1 domain containing 2
RPS7P5	0.911988	0.0805832	ribosomal protein S7 pseudogene 5
LRFN3	-0.465242	0.0806448	leucine rich repeat and fibronectin type III domain containing 3
SLFNL1	0.519461	0.0807482	schlafen-like 1
lnc-DBT-2	0.344662	0.0807618
PRKCDBP	0.614317	0.0808166	protein kinase C, delta binding protein
LINC00533	0.553678	0.080846	long intergenic non-protein coding RNA 533
CALD1	-0.573896	0.08098	caldesmon 1
C12orf75	-0.82571	0.081024	chromosome 12 open reading frame 75
CD300E	0.338825	0.0810606	CD300e molecule
SERPINB2	0.454116	0.081085	serpin peptidase inhibitor, clade B (ovalbumin), member 2
lnc-OTUD7B-1	0.366926	0.0811072
XLOC_l2_005915	-0.540304	0.0811499
LAT	-0.382064	0.0811972	linker for activation of T cells
RPS27L	0.655457	0.0812369	ribosomal protein S27-like
LOC102724700	-0.354695	0.0813861	uncharacterized LOC102724700
ZNF28	0.397971	0.0814174	zinc finger protein 28
PRTFDC1	-0.470376	0.0814314	phosphoribosyl transferase domain containing 1
CLLU1OS	-0.330906	0.0815129	chronic lymphocytic leukemia up-regulated 1 opposite strand
STK16	-0.344134	0.0816293	serine/threonine kinase 16
DNLZ	-0.540987	0.0818043	DNL-type zinc finger
PVRL2	-1.30535	0.0818219	poliovirus receptor-related 2 (herpesvirus entry mediator B)
VRK3	-0.39766	0.0818865	vaccinia related kinase 3
NUB1	-0.372668	0.0820486	negative regulator of ubiquitin-like proteins 1
CCRL2	0.347044	0.0821101	chemokine (C-C motif) receptor-like 2
LOC102723382	0.403488	0.0821716	uncharacterized LOC102723382
RPL23P8	0.847903	0.082186	ribosomal protein L23 pseudogene 8
GMDS-AS1	0.507095	0.0821979	GMDS antisense RNA 1 (head to head)
LOC101927598	-0.408402	0.0822028	uncharacterized LOC101927598
CLDN15	-0.340444	0.0823234	claudin 15
DDX52	-0.32128	0.0824786	DEAD (Asp-Glu-Ala-Asp) box polypeptide 52
HEATR3	0.315167	0.0826128	HEAT repeat containing 3
SLC6A2	-0.35872	0.082661	solute carrier family 6 (neurotransmitter transporter), member 2
RIPK4	-0.711215	0.0827297	receptor-interacting serine-threonine kinase 4
GZMK	-0.739193	0.0827891	granzyme K (granzyme 3; tryptase II)
TRIP13	0.393659	0.0827949	thyroid hormone receptor interactor 13
PSMA4	0.573869	0.0828472	proteasome (prosome, macropain) subunit, alpha type, 4
PGGT1B	0.394409	0.0828487	protein geranylgeranyltransferase type I, beta subunit
ZNF462	0.431152	0.0828979	zinc finger protein 462
DTWD1	0.344105	0.0830467	DTW domain containing 1
LINC01330	0.500585	0.083052	long intergenic non-protein coding RNA 1330
XLOC_l2_005020	-0.341107	0.0831126
DHDDS	-0.37039	0.0831526	dehydrodolichyl diphosphate synthase
HAPLN2	-0.435682	0.0831939	hyaluronan and proteoglycan link protein 2
RPS6KA2-AS1	-0.40491	0.0832113	RPS6KA2 antisense RNA 1
LHX1	0.539105	0.0832867	LIM homeobox 1
DSCR10	-0.362313	0.0833187	Down syndrome critical region 10 (non-protein coding)
LOC101929454	-0.318009	0.083365	uncharacterized LOC101929454
FGFBP3	-0.390774	0.0834193	fibroblast growth factor binding protein 3
SNHG17	-0.542128	0.0834385	small nucleolar RNA host gene 17 (non-protein coding)
FTCD	0.485384	0.0834706	formimidoyltransferase cyclodeaminase
LINC01287	-0.402062	0.0835097	long intergenic non-protein coding RNA 1287
CACNA1H	-0.365716	0.0835121	calcium channel, voltage-dependent, T type, alpha 1H subunit
EVI2A	0.723914	0.083578	ecotropic viral integration site 2A
ETV7	-0.782418	0.0835787	ets variant 7
lnc-CCT5-6	0.32574	0.0836548
SBK1	-0.406016	0.0836777	SH3 domain binding kinase 1
CCDC7	0.689697	0.0837105	coiled-coil domain containing 7
BHMT	-0.423277	0.0837151	betaine--homocysteine S-methyltransferase
GFI1B	-0.510192	0.0837999	growth factor independent 1B transcription repressor
TBC1D17	-0.333542	0.0838113	TBC1 domain family, member 17
NPLOC4	-0.327763	0.0838973	nuclear protein localization 4 homolog (S. cerevisiae)
ZNF501	-0.328646	0.0839183	zinc finger protein 501
TMEM167B	0.356755	0.0839335	transmembrane protein 167B
ZNF503	0.424108	0.0839615	zinc finger protein 503
EFCAB11	0.377318	0.0839716	EF-hand calcium binding domain 11
ECHDC1	0.40406	0.0840448	ethylmalonyl-CoA decarboxylase 1
ZNF721	0.452976	0.0840463	zinc finger protein 721
PCDHGC5	-0.456051	0.0841028	protocadherin gamma subfamily C, 5
BAIAP2L1	-0.340348	0.0841609	BAI1-associated protein 2-like 1
lnc-KLHL25-5	-0.46603	0.0842344
C9orf117	0.374345	0.0843382	chromosome 9 open reading frame 117
RASSF4	0.355899	0.0844288	Ras association (RalGDS/AF-6) domain family member 4
TAS2R60	-0.35384	0.0844366	taste receptor, type 2, member 60
PRDX1	0.431748	0.0844474	peroxiredoxin 1
lnc-RBMY1J-1	-0.321546	0.0844902
lnc-TAF6-1	-0.399274	0.0845347
NPY	0.362673	0.0845852	neuropeptide Y
XLOC_l2_005737	0.456018	0.0845859
COL20A1	0.336374	0.0846614	collagen, type XX, alpha 1
LCE3C	-0.363597	0.0847435	late cornified envelope 3C
C1orf52	0.324052	0.0848144	chromosome 1 open reading frame 52
TSC22D1-AS1	-0.302386	0.0848609	TSC22D1 antisense RNA 1
ZC3HAV1	-0.454495	0.0849672	zinc finger CCCH-type, antiviral 1
COX7B	0.885652	0.0849768	cytochrome c oxidase subunit VIIb
lnc-C3orf23-2	-0.585703	0.0850771
TMTC3	-0.390129	0.0850887	transmembrane and tetratricopeptide repeat containing 3
C15orf26	-0.495556	0.0850905	chromosome 15 open reading frame 26
PTPN2	-0.399056	0.0851089	protein tyrosine phosphatase, non-receptor type 2
CXCL12	-0.371244	0.0851627	chemokine (C-X-C motif) ligand 12
CADM1	0.499664	0.0851772	cell adhesion molecule 1
CCR3	-0.562085	0.0851875	chemokine (C-C motif) receptor 3
ZNF266	-0.399965	0.0851887	zinc finger protein 266
FKBP8	-0.473413	0.0852626	FK506 binding protein 8, 38kDa
ST6GALNAC5	-0.368713	0.0852777	ST6 (alpha-N-acetyl-neuraminyl-2,3-beta-galactosyl-1,3)-N-acetylgalactosaminide alpha-2,6-sialyltransferase 5
ZNF620	-0.324928	0.0853147	zinc finger protein 620
SPRR2A	0.477341	0.0853237	small proline-rich protein 2A
LOC101928424	0.329331	0.0853924	uncharacterized LOC101928424
SDCBP2	0.334424	0.0855266	syndecan binding protein (syntenin) 2
LINC00996	0.361777	0.0855766	long intergenic non-protein coding RNA 996
ACRBP	-0.53222	0.0856144	acrosin binding protein
LMBRD2	0.364762	0.0856462	LMBR1 domain containing 2
MEST	-0.339278	0.0856472	mesoderm specific transcript
lnc-C20orf78-4	0.525621	0.0856481
FXR1	0.36192	0.0856628	fragile X mental retardation, autosomal homolog 1
C1orf109	0.316255	0.08567	chromosome 1 open reading frame 109
CLDN3	0.400496	0.0856776	claudin 3
STAM2	0.413725	0.085803	signal transducing adaptor molecule (SH3 domain and ITAM motif) 2
CTRC	0.360128	0.0858505	chymotrypsin C (caldecrin)
lnc-RP11-334E6.3.1-2	0.697731	0.0858553
MMP24-AS1	-0.365745	0.085948	MMP24 antisense RNA 1
KLRB1	0.682106	0.0862692	killer cell lectin-like receptor subfamily B, member 1
XLOC_l2_015451	0.492778	0.0862773
THAP7-AS1	-0.418567	0.0863052	THAP7 antisense RNA 1
LINC00583	0.383239	0.0864174	long intergenic non-protein coding RNA 583
lnc-DNAJC24-1	0.315236	0.0864505
OR2W5	0.346515	0.086453	olfactory receptor, family 2, subfamily W, member 5 (gene/pseudogene)
TRPC7	0.388331	0.0867467	transient receptor potential cation channel, subfamily C, member 7
GLRX	0.422892	0.0867498	glutaredoxin (thioltransferase)
LINC00605	0.775352	0.0867581	long intergenic non-protein coding RNA 605
YBEY	-0.430996	0.0868227	ybeY metallopeptidase (putative)
PFKL	-0.311325	0.0868624	phosphofructokinase, liver
OAZ2	-0.362036	0.0868715	ornithine decarboxylase antizyme 2
lnc-TMBIM4-1	-0.370641	0.0868948
PSMA6	0.50832	0.0869132	proteasome (prosome, macropain) subunit, alpha type, 6
LINC00908	0.508303	0.0869888	long intergenic non-protein coding RNA 908
PHF5A	0.521951	0.0870549	PHD finger protein 5A
LOC101928445	0.388134	0.0871602	uncharacterized LOC101928445
XGY2	0.462988	0.0872276	Xg pseudogene, Y-linked 2
ASAH2	-0.375876	0.0873268	N-acylsphingosine amidohydrolase (non-lysosomal ceramidase) 2
lnc-MARCKSL1-1	-0.350885	0.0873524
lnc-SNX27-2	0.616727	0.0873946
TM2D3	-0.3573	0.0874548	TM2 domain containing 3
S100A8	0.756226	0.087479	S100 calcium binding protein A8
DUS4L	0.37017	0.0874902	dihydrouridine synthase 4-like (S. cerevisiae)
MAN1A1	0.330726	0.0875053	mannosidase, alpha, class 1A, member 1
lnc-ZDHHC6-1	0.434611	0.0875321
LOC730257	-0.293167	0.087536	uncharacterized LOC730257
ZACN	-0.321144	0.0876503	zinc activated ligand-gated ion channel
lnc-C15orf32-1	0.420854	0.0876549
CYTB	-0.44287	0.0876715	cytochrome b
lnc-ALG14-3	-0.526586	0.0877271
VWDE	0.43395	0.0877392	von Willebrand factor D and EGF domains
KLHL38	0.361581	0.0877709	kelch-like family member 38
LOC101927721	0.535017	0.0878112	uncharacterized LOC101927721
CYB5R3	-0.429702	0.0878694	cytochrome b5 reductase 3
TREM1	0.575179	0.0878827	triggering receptor expressed on myeloid cells 1
MAGEC1	-0.361094	0.0879012	melanoma antigen family C, 1
LOC101929771	-0.39397	0.0879347	uncharacterized LOC101929771
SHQ1	0.359021	0.0879506	SHQ1, H/ACA ribonucleoprotein assembly factor
XLOC_l2_015302	-0.385006	0.0879527
lnc-AKAP10-1	-0.365413	0.0880177
PIK3R3	-0.423954	0.0881685	phosphoinositide-3-kinase, regulatory subunit 3 (gamma)
AKR1C4	0.350932	0.0882127	aldo-keto reductase family 1, member C4
CPT1B	-0.409439	0.0883187	carnitine palmitoyltransferase 1B (muscle)
lnc-HIATL1-2	-0.386485	0.0883545
LOC100507472	-0.392911	0.0884129	uncharacterized LOC100507472
MADCAM1	-0.623102	0.0884571	mucosal vascular addressin cell adhesion molecule 1
SPAG5-AS1	-0.35314	0.0885848	SPAG5 antisense RNA 1
CCNJ	0.3321	0.0885947	cyclin J
lnc-PDGFRL-1	0.499235	0.0886375
lnc-NOC3L-2	-0.388656	0.0886513
LOC200609	-0.348501	0.0886825	uncharacterized LOC200609
LOC102724786	-0.356225	0.088725	uncharacterized LOC102724786
BTBD11	-0.459175	0.0889229	BTB (POZ) domain containing 11
lnc-AC040934.1-3	-0.369651	0.0889322
ICT1	0.335826	0.089002	immature colon carcinoma transcript 1
IQCG	-0.347278	0.0890844	IQ motif containing G
lnc-GTDC1-2	0.53538	0.0891416
AQP7P3	-0.47044	0.0891467	aquaporin 7 pseudogene 3
LOC100128714	0.347225	0.0891795	uncharacterized LOC100128714
lnc-NOTCH2-1	0.415157	0.0891951
CCDC106	0.340548	0.0892944	coiled-coil domain containing 106
TMEM179	-0.322786	0.0893299	transmembrane protein 179
ZNF606	0.347343	0.0894567	zinc finger protein 606
CYSRT1	-0.340278	0.0894659	cysteine-rich tail protein 1
LOC102723564	0.353563	0.0896343	uncharacterized LOC102723564
SNORA25	0.432522	0.089683	small nucleolar RNA, H/ACA box 25
lnc-NFE2L2-1	-0.619167	0.0897555
RGL1	0.391738	0.089871	ral guanine nucleotide dissociation stimulator-like 1
ETV6	0.336696	0.089895	ets variant 6
TRMU	-0.314109	0.0899829	tRNA 5-methylaminomethyl-2-thiouridylate methyltransferase
ARMC12	-0.345403	0.0900039	armadillo repeat containing 12
lnc-USP31-2	0.338188	0.0900226
ZNF385C	0.431807	0.09003	zinc finger protein 385C
MRPS28	0.546846	0.0901486	mitochondrial ribosomal protein S28
lnc-CHAF1B-2	0.377311	0.0901684
TWIST1	0.419554	0.0901702	twist family bHLH transcription factor 1
MFSD12	-0.385303	0.0902766	major facilitator superfamily domain containing 12
lnc-ATHL1-1	-0.429404	0.0903388
lnc-ARID1B-2	-0.370314	0.0903473
lnc-BRD1-3	0.543395	0.0903969
SLC25A22	-0.358177	0.0904307	solute carrier family 25 (mitochondrial carrier: glutamate), member 22
LOC100132368	-0.343765	0.0905496	uncharacterized LOC100132368
HIST1H4H	-0.495921	0.0905565	histone cluster 1, H4h
lnc-CHURC1-FNTB-1	-0.395585	0.0906553
lnc-MARVELD3-1	-0.447569	0.0907196
lnc-C10orf137-1	0.427795	0.0907346
CCNT2	0.581146	0.0907403	cyclin T2
YPEL3	-0.400031	0.0907691	yippee-like 3 (Drosophila)
ARMC2-AS1	0.350054	0.0910525	ARMC2 antisense RNA 1
MAP2K2	-0.317949	0.091061	mitogen-activated protein kinase kinase 2
BATF2	-0.618477	0.0911907	basic leucine zipper transcription factor, ATF-like 2
TIGD3	-0.544357	0.0912086	tigger transposable element derived 3
DLL4	-0.325721	0.091288	delta-like 4 (Drosophila)
ESCO1	-0.511896	0.0913751	establishment of sister chromatid cohesion N-acetyltransferase 1
DDX51	-0.312135	0.0913872	DEAD (Asp-Glu-Ala-Asp) box polypeptide 51
EOMES	-0.689119	0.0914226	eomesodermin
AGFG2	-0.362365	0.0914658	ArfGAP with FG repeats 2
WBP2	-0.393208	0.0915096	WW domain binding protein 2
lnc-TAS2R42-1	-0.390549	0.091654
DIO2	0.412341	0.0917478	deiodinase, iodothyronine, type II
lnc-SERAC1-5	0.352172	0.0917555
CDC34	-0.42393	0.0918756	cell division cycle 34
LOC100996842	-0.307165	0.0919275	uncharacterized LOC100996842
CFAP74	0.624408	0.0921004	cilia and flagella associated protein 74
lnc-CPLX1-2	-0.331084	0.0923124
lnc-RAP1GDS1-3	-0.576204	0.0923203
lnc-FAM49A-1	0.35963	0.0923941
MASTL	0.38365	0.092404	microtubule associated serine/threonine kinase-like
LAPTM4A	0.31779	0.092462	lysosomal protein transmembrane 4 alpha
LOC100653133	-0.926627	0.0924911	golgin subfamily A member 6-like protein 1-like
lnc-MPHOSPH8-3	-0.389979	0.0925334
LOC101929422	0.359971	0.0925383	uncharacterized LOC101929422
LINC00906	-0.424254	0.0925759	long intergenic non-protein coding RNA 906
lnc-MTHFR-2	-0.346787	0.0925821
lnc-FAM172A-1	-0.295899	0.0926584
lnc-TCFL5-3	0.494093	0.0927377
lnc-SLC12A7-2	0.330565	0.0927386
CTDNEP1	-0.359541	0.0927401	CTD nuclear envelope phosphatase 1
LAMTOR3	0.453248	0.0927564	late endosomal/lysosomal adaptor, MAPK and MTOR activator 3
B3GNT3	0.414361	0.0927655	UDP-GlcNAc:betaGal beta-1,3-N-acetylglucosaminyltransferase 3
ZBTB44	-0.343077	0.0927978	zinc finger and BTB domain containing 44
FER	0.365762	0.0928432	fer (fps/fes related) tyrosine kinase
TMEM192	0.378943	0.0928493	transmembrane protein 192
GRAMD1C	0.478004	0.0928786	GRAM domain containing 1C
LOC102031319	-0.324238	0.0929185	uncharacterized LOC102031319
XLOC_l2_012415	0.46139	0.0930011
LOC100506725	0.419076	0.0931471	uncharacterized LOC100506725
RMDN2	0.3266	0.0932376	regulator of microtubule dynamics 2
DYNLRB1	-0.280431	0.0933241	dynein, light chain, roadblock-type 1
SLC38A5	-0.651006	0.0936337	solute carrier family 38, member 5
HCG16	-0.494386	0.0936563	HLA complex group 16 (non-protein coding)
SPATA31C2	-0.310581	0.0936676	SPATA31 subfamily C, member 2
ELMO2	-0.401378	0.0936847	engulfment and cell motility 2
NHLRC3	0.328009	0.0937357	NHL repeat containing 3
XLOC_l2_001953	-0.416708	0.093839
lnc-MAP3K12-1	0.372008	0.0938552
MCCC2	0.353696	0.0938981	methylcrotonoyl-CoA carboxylase 2 (beta)
ARGFXP2	-0.370924	0.0939532	arginine-fifty homeobox pseudogene 2
lnc-UCK1-1	0.395566	0.0940998
WDR63	-0.387364	0.094139	WD repeat domain 63
CD3E	-0.406023	0.0942206	CD3e molecule, epsilon (CD3-TCR complex)
CUL7	-0.290802	0.0943018	cullin 7
WDR86	-0.59505	0.0943678	WD repeat domain 86
MTFR2	0.395206	0.0943843	mitochondrial fission regulator 2
CKB	-0.531462	0.094395	creatine kinase, brain
lnc-NT5E-1	0.411129	0.0944029
ALOX12	-0.778738	0.0944168	arachidonate 12-lipoxygenase
C17orf82	0.379714	0.0944816	chromosome 17 open reading frame 82
lnc-ZNF132-1	-0.492128	0.0945214
CERS6	0.391997	0.0945665	ceramide synthase 6
SMARCD3	0.376008	0.094653	SWI/SNF related, matrix associated, actin dependent regulator of chromatin, subfamily d, member 3
PLXNB2	0.391815	0.0946804	plexin B2
ZNRF3	-0.362084	0.0947213	zinc and ring finger 3
C3orf35	0.474657	0.0947622	chromosome 3 open reading frame 35
BHLHE41	0.430814	0.0948784	basic helix-loop-helix family, member e41
CD93	0.437122	0.0949558	CD93 molecule
TSPAN5	-0.598471	0.0950403	tetraspanin 5
TBC1D9	0.358822	0.0950628	TBC1 domain family, member 9 (with GRAM domain)
EPS8	-0.461836	0.0953533	epidermal growth factor receptor pathway substrate 8
LOC101928002	-0.2784	0.0954214	uncharacterized LOC101928002
lnc-FAM75A6-1	-0.504657	0.0957128
ZBTB41	0.371573	0.0957539	zinc finger and BTB domain containing 41
ACPP	-0.350019	0.0957554	acid phosphatase, prostate
ZNF816	0.448124	0.0958182	zinc finger protein 816
lnc-RHPN1-4	-0.390054	0.0958283
SELP	-0.583635	0.0959215	selectin P (granule membrane protein 140kDa, antigen CD62)
ACAP1	-0.378572	0.0959404	ArfGAP with coiled-coil, ankyrin repeat and PH domains 1
NTSR1	0.61815	0.0959523	neurotensin receptor 1 (high affinity)
OR10A2	0.327627	0.0959683	olfactory receptor, family 10, subfamily A, member 2
FAM76B	0.452947	0.0959751	family with sequence similarity 76, member B
MAOB	0.60727	0.0960124	monoamine oxidase B
SHISA5	-0.316809	0.0960133	shisa family member 5
lnc-COL9A2-1	0.376788	0.096201
HSD17B4	0.361103	0.0962471	hydroxysteroid (17-beta) dehydrogenase 4
CLDN14	0.327175	0.0962976	claudin 14
KCNJ16	0.667591	0.0962993	potassium channel, inwardly rectifying subfamily J, member 16
TCEAL1	0.388075	0.09639	transcription elongation factor A (SII)-like 1
UBXN6	-0.478724	0.0964832	UBX domain protein 6
MYOM3	-0.477627	0.0964998	myomesin 3
LOC102725286	-0.379106	0.0965362	uncharacterized LOC102725286
LOC100506159	1.50815	0.0965391	uncharacterized LOC100506159
XLOC_l2_013131	0.321615	0.0965786
ERH	0.476035	0.0965947	enhancer of rudimentary homolog (Drosophila)
SLC7A5	-0.584837	0.0966852	solute carrier family 7 (amino acid transporter light chain, L system), member 5
XLOC_l2_000297	-0.39984	0.0967735
DEFB107A	0.469884	0.0967885	defensin, beta 107A
LOC101928731	-0.292526	0.0968162	uncharacterized LOC101928731
EME1	0.274	0.0968508	essential meiotic structure-specific endonuclease 1
lnc-VCAN-1	-0.300344	0.0968729
IL1B	-0.366899	0.096968	interleukin 1, beta
ZNF596	-0.385004	0.0970878	zinc finger protein 596
FTHL17	-0.393779	0.0971473	ferritin, heavy polypeptide-like 17
lnc-NBPF6-4	0.326293	0.0973045
TMEM167A	0.402504	0.0973076	transmembrane protein 167A
LOC102724950	-0.360919	0.0973283	uncharacterized LOC102724950
XLOC_l2_010963	-0.331828	0.0973641
XLOC_l2_012614	-0.405117	0.0973945
lnc-C6orf146-1	-0.290475	0.0974424
C3orf67-AS1	-0.41949	0.0975316	C3orf67 antisense RNA 1
LOC102724966	0.530688	0.0975855	uncharacterized LOC102724966
lnc-RP11-1220K2.2.1-1	0.501933	0.0977154
lnc-GDAP1-1	-0.441816	0.0977553
lnc-TMEM232-3	-0.32754	0.0978034
LINC01031	0.401927	0.0978251	long intergenic non-protein coding RNA 1031
lnc-GTPBP4-2	-0.347047	0.0978278
lnc-TUFM-3	-0.30298	0.097873
CCNYL1	-0.328385	0.0979296	cyclin Y-like 1
RNU6ATAC	0.352999	0.0979595	RNA, U6atac small nuclear (U12-dependent splicing)
RHOBTB2	-0.336647	0.098018	Rho-related BTB domain containing 2
SIGLEC1	0.507015	0.0980587	sialic acid binding Ig-like lectin 1, sialoadhesin
SLC39A9	-0.346089	0.0981431	solute carrier family 39, member 9
GRIN2D	0.411046	0.0981956	glutamate receptor, ionotropic, N-methyl D-aspartate 2D
lnc-GRAMD2-1	-0.30401	0.0982001
HOOK1	-0.364737	0.0983286	hook microtubule-tethering protein 1
LOC440700	-0.844946	0.0984122	carbonic anhydrase XIV (CA14) pseudogene
PNPLA8	0.339107	0.0984512	patatin-like phospholipase domain containing 8
lnc-DHRS7B-3	-0.390301	0.0985859
JRKL	0.385194	0.0986884	JRK-like
ZNF17	0.343956	0.0987827	zinc finger protein 17
XLOC_l2_008163	-0.361404	0.0988128
HOXC6	-0.505501	0.098942	homeobox C6
CD58	0.37677	0.0989459	CD58 molecule
NT5DC3	0.320941	0.098986	5'-nucleotidase domain containing 3
ZNF76	-0.459902	0.0990156	zinc finger protein 76
IL12RB1	-0.370069	0.0990397	interleukin 12 receptor, beta 1
lnc-TBC1D1-1	0.395566	0.099046
CAPS2	-0.438249	0.0993128	calcyphosine 2
lnc-RP11-44L9.1.1-8	0.45724	0.0993339
MORN1	-0.36245	0.0993836	MORN repeat containing 1
PRR5L	-0.477872	0.0994223	proline rich 5 like
ITGB3BP	0.401952	0.0994377	integrin beta 3 binding protein (beta3-endonexin)
SEPTIN14	0.462552	0.0994658
EMP1	0.344226	0.0995663	epithelial membrane protein 1
NFKBIB	-0.350321	0.0996152	nuclear factor of kappa light polypeptide gene enhancer in B-cells inhibitor, beta
RPL7	0.917821	0.0996558	ribosomal protein L7
TUSC1	0.434572	0.0996699	tumor suppressor candidate 1
HAGHL	-0.328023	0.099817	hydroxyacylglutathione hydrolase-like
IGF2-AS	0.416022	0.0998937	IGF2 antisense RNA
TMSB15B	0.353667	0.0998943	thymosin beta 15B
CCDC136	-0.335089	0.0999214	coiled-coil domain containing 136
LOC100507209	-0.373647	0.0999278	uncharacterized LOC100507209
INIP	0.378057	0.100038	INTS3 and NABP interacting protein
MTHFD2L	-0.340465	0.100082	methylenetetrahydrofolate dehydrogenase (NADP+ dependent) 2-like
COL10A1	-0.346689	0.100139	collagen, type X, alpha 1
SNORA45B	-0.334388	0.100142	small nucleolar RNA, H/ACA box 45B
lnc-STK3-3	0.354177	0.100304
SOHLH1	-0.372176	0.100319	spermatogenesis and oogenesis specific basic helix-loop-helix 1
MSRA	-0.361071	0.100434	methionine sulfoxide reductase A
LOC100507191	-0.365605	0.100469	uncharacterized LOC100507191
SAP30	0.362544	0.100484	Sin3A-associated protein, 30kDa
PLXNA3	-0.308664	0.100504	plexin A3
ZNRF1	0.311123	0.10051	zinc and ring finger 1, E3 ubiquitin protein ligase
UPF2	0.381992	0.100561	UPF2 regulator of nonsense transcripts homolog (yeast)
SYCE2	-0.361816	0.100664	synaptonemal complex central element protein 2
BARHL1	-0.332885	0.100671	BarH-like homeobox 1
lnc-TNPO3-1	0.468388	0.10074
CCDC146	0.40457	0.100744	coiled-coil domain containing 146
lnc-STAT6-2	0.355369	0.100808
RFNG	-0.319857	0.100819	RFNG O-fucosylpeptide 3-beta-N-acetylglucosaminyltransferase
lnc-ESRP2-1	-0.360602	0.100924
lnc-FAM101A-2	0.370875	0.101035
PGA3	0.61709	0.101138	pepsinogen 3, group I (pepsinogen A)
lnc-CST8-3	-0.367356	0.101147
GBP1	-0.494153	0.101197	guanylate binding protein 1, interferon-inducible
lnc-AC004980.12.1-1	-0.491478	0.101212
LOC339975	0.685991	0.101233	uncharacterized LOC339975
lnc-COX10-6	0.358022	0.101301
LOC101929578	0.371828	0.101335	transcription factor CP2-like
LOC101927584	0.362571	0.101345	uncharacterized LOC101927584
ATP2B3	0.35406	0.101396	ATPase, Ca++ transporting, plasma membrane 3
lnc-APBB1IP-2	0.346795	0.101487
EXOC3L2	0.319647	0.101532	exocyst complex component 3-like 2
PLIN4	0.479552	0.101553	perilipin 4
lnc-STARD4-1	-0.453474	0.101592
CD81	-0.364999	0.101651	CD81 molecule
GEMIN6	0.453418	0.101676	gem (nuclear organelle) associated protein 6
LOC101928126	-0.538046	0.101709	uncharacterized LOC101928126
RPL17	0.882772	0.101839	ribosomal protein L17
MYCNUT	-0.34521	0.101868	MYCN upstream transcript (non-protein coding)
XLOC_l2_009882	0.344599	0.102043
LOC102724890	-0.358133	0.102054	uncharacterized LOC102724890
lnc-ARHGEF5-1	-0.333558	0.102073
lnc-DUOXA1-1	-0.340232	0.102098
CYP26C1	0.364669	0.102101	cytochrome P450, family 26, subfamily C, polypeptide 1
LOC102724209	0.404641	0.102156	uncharacterized LOC102724209
AMT	-0.287508	0.102358	aminomethyltransferase
RCC1	0.29159	0.102373	regulator of chromosome condensation 1
FAM19A3	-0.36247	0.102513	family with sequence similarity 19 (chemokine (C-C motif)-like), member A3
lnc-PML-2	0.300258	0.102589
lnc-ACER2-1	-0.32691	0.102775
lnc-RP11-93B14.6.1-1	0.42569	0.102879
PPP1R13B	-0.349064	0.102951	protein phosphatase 1, regulatory subunit 13B
DNASE1	-0.530543	0.10296	deoxyribonuclease I
OSCP1	0.389008	0.103017	organic solute carrier partner 1
LOC440910	0.340134	0.103089	uncharacterized LOC440910
TMEM134	-0.31068	0.103168	transmembrane protein 134
lnc-PRAGMIN.1-3	-0.339323	0.103178
TXNDC9	0.546003	0.103272	thioredoxin domain containing 9
lnc-LOXL1-1	-0.327972	0.103349
DEDD2	-0.352181	0.103378	death effector domain containing 2
lnc-ACP1-1	-0.27088	0.103529
lnc-C19orf26-2	-0.285532	0.103571
lnc-ADAM21-2	0.362381	0.10358
LINC01082	0.417654	0.103586	long intergenic non-protein coding RNA 1082
GABBR1	-0.3173	0.103614	gamma-aminobutyric acid (GABA) B receptor, 1
ZNF84	0.408614	0.10369	zinc finger protein 84
lnc-DDX54-1	0.338808	0.103726
LINC00412	0.392622	0.103731	long intergenic non-protein coding RNA 412
lnc-AIG1-1	-0.379416	0.103794
IRF1	-0.369686	0.103822	interferon regulatory factor 1
LOC100506384	0.472657	0.103833	uncharacterized LOC100506384
SPSB1	-0.328523	0.103869	splA/ryanodine receptor domain and SOCS box containing 1
lnc-ERAL1-1	-0.386937	0.10394
SLC25A38	-0.282136	0.104007	solute carrier family 25, member 38
UBE2E2	0.402761	0.104022	ubiquitin-conjugating enzyme E2E 2
SPINK7	0.298539	0.104046	serine peptidase inhibitor, Kazal type 7 (putative)
MTHFD1L	-0.365571	0.104077	methylenetetrahydrofolate dehydrogenase (NADP+ dependent) 1-like
lnc-NAV1-1	-0.355325	0.104116
RBMX2	0.334952	0.104217	RNA binding motif protein, X-linked 2
DCAF12	-0.562173	0.104282	DDB1 and CUL4 associated factor 12
lnc-PIK3CG-1	-0.394425	0.104506
ADM2	-0.293217	0.104572	adrenomedullin 2
TSC22D4	-0.346784	0.104618	TSC22 domain family, member 4
TUBB2A	1.72099	0.104701	tubulin, beta 2A class IIa
KLHL6-AS1	0.32123	0.104762	KLHL6 antisense RNA 1
lnc-CCDC40-1	0.322146	0.104798
SLC2A13	0.304886	0.104851	solute carrier family 2 (facilitated glucose transporter), member 13
ISCU	-0.297641	0.105011	iron-sulfur cluster assembly enzyme
ZNF502	0.567702	0.105027	zinc finger protein 502
COL26A1	0.437748	0.105053	collagen, type XXVI, alpha 1
lnc-RNASEH2B-2	0.614155	0.105065
RNF215	0.316915	0.105139	ring finger protein 215
LEPR	0.396278	0.105164	leptin receptor
NXF2	-0.403502	0.105211	nuclear RNA export factor 2
LOC101929132	-0.477826	0.105262	uncharacterized LOC101929132
MCOLN3	0.41947	0.1053	mucolipin 3
NEK6	0.327855	0.105318	NIMA-related kinase 6
lnc-C9orf66-4	-0.442049	0.105402
SNORD41	0.461665	0.105408	small nucleolar RNA, C/D box 41
ZNF267	0.564801	0.105419	zinc finger protein 267
C6orf15	-0.387327	0.105425	chromosome 6 open reading frame 15
XLOC_l2_009136	0.564504	0.105493
lnc-KIFC2-1	0.341208	0.105523
ORAI2	-0.438332	0.105599	ORAI calcium release-activated calcium modulator 2
CDC42EP4	-0.356799	0.105664	CDC42 effector protein (Rho GTPase binding) 4
lnc-EFNB2-5	0.336402	0.10567
FADS2	-0.467448	0.105694	fatty acid desaturase 2
C2orf70	0.464502	0.105695	chromosome 2 open reading frame 70
LSM14B	-0.307512	0.105851	LSM14B, SCD6 homolog B (S. cerevisiae)
lnc-THOC2-1	-0.31583	0.105891
CDC42EP1	-0.516736	0.105939	CDC42 effector protein (Rho GTPase binding) 1
SH2D3A	-0.302515	0.10595	SH2 domain containing 3A
lnc-ERICH1-5	-0.438529	0.10598
LOC101927272	-0.39504	0.106	uncharacterized LOC101927272
lnc-C9orf147-1	0.320422	0.106049
MRPL3	0.585423	0.106098	mitochondrial ribosomal protein L3
ABCG1	0.395866	0.106103	ATP-binding cassette, sub-family G (WHITE), member 1
NIFK	0.439193	0.106114	nucleolar protein interacting with the FHA domain of MKI67
NINJ1	-0.343368	0.106121	ninjurin 1
NAF1	-0.363687	0.106162	nuclear assembly factor 1 ribonucleoprotein
LOC101927153	0.60439	0.106173	uncharacterized LOC101927153
ADAM10	0.328504	0.106255	ADAM metallopeptidase domain 10
C12orf42	-0.347045	0.106287	chromosome 12 open reading frame 42
PRSS41	-0.502971	0.106365	protease, serine, 41
lnc-KCNMB1-3	-0.347512	0.106407
lnc-COPS4-1	-0.356345	0.106498
HIST2H2BE	-0.553104	0.106506	histone cluster 2, H2be
A2M-AS1	-0.664438	0.106537	A2M antisense RNA 1 (head to head)
LINC01311	0.288911	0.106587	long intergenic non-protein coding RNA 1311
ZCCHC9	0.460888	0.106741	zinc finger, CCHC domain containing 9
SPOCD1	-0.614952	0.106776	SPOC domain containing 1
TRMT10A	0.421852	0.10685	tRNA methyltransferase 10 homolog A (S. cerevisiae)
PDLIM1	-0.497589	0.106866	PDZ and LIM domain 1
PARP16	-0.368639	0.106875	poly (ADP-ribose) polymerase family, member 16
lnc-TNFRSF21-1	-0.320152	0.106948
A4GALT	-0.371904	0.106974	alpha 1,4-galactosyltransferase
lnc-SIK1-4	0.345801	0.106995
CC2D2B	0.338644	0.106996	coiled-coil and C2 domain containing 2B
PRIM1	0.40943	0.107001	primase, DNA, polypeptide 1 (49kDa)
LRRC58	0.477991	0.107014	leucine rich repeat containing 58
lnc-ZNF133-2	-0.331417	0.107058
lnc-CCNE2-1	0.328402	0.107069
ZFAT	-0.907804	0.107107	zinc finger and AT hook domain containing
BRIP1	-0.500104	0.107115	BRCA1 interacting protein C-terminal helicase 1
FAM153A	0.544419	0.10719	family with sequence similarity 153, member A
PPA2	-0.367346	0.107196	pyrophosphatase (inorganic) 2
lnc-RIMS3-2	-0.269327	0.107201
FCHO2	0.631616	0.107263	FCH domain only 2
LRSAM1	-0.312988	0.107274	leucine rich repeat and sterile alpha motif containing 1
SRCAP	-0.306929	0.107298	Snf2-related CREBBP activator protein
SPRYD7	0.345867	0.107386	SPRY domain containing 7
LOC101928565	0.310914	0.107388	uncharacterized LOC101928565
CCDC64B	0.489271	0.107405	coiled-coil domain containing 64B
OGFOD1	-0.343317	0.107421	2-oxoglutarate and iron-dependent oxygenase domain containing 1
ATP1B1	-0.382849	0.107455	ATPase, Na+/K+ transporting, beta 1 polypeptide
WDR11-AS1	-0.399821	0.107547	WDR11 antisense RNA 1
LOC100419583	-0.306514	0.107604	ring finger protein 4 pseudogene
lnc-FBXO47-2	-0.328527	0.107646
FAM151A	-0.324809	0.10767	family with sequence similarity 151, member A
BCL2A1	0.793838	0.107675	BCL2-related protein A1
RSPH4A	0.48048	0.107742	radial spoke head 4 homolog A (Chlamydomonas)
OPTN	-0.386802	0.10778	optineurin
ARL3	-0.412761	0.107856	ADP-ribosylation factor-like 3
SIRT1	0.32883	0.107918	sirtuin 1
CLEC7A	0.344228	0.107947	C-type lectin domain family 7, member A
PID1	0.451889	0.107967	phosphotyrosine interaction domain containing 1
ADAM15	0.538051	0.108012	ADAM metallopeptidase domain 15
TIGD7	0.406137	0.108015	tigger transposable element derived 7
NAV2-AS4	-0.336734	0.108029	NAV2 antisense RNA 4
ADAD2	-0.316678	0.108218	adenosine deaminase domain containing 2
DPF1	0.286532	0.108297	D4, zinc and double PHD fingers family 1
PRR19	0.349851	0.108417	proline rich 19
lnc-LYRM7-1	-0.284852	0.108417
ABTB1	-0.325572	0.108504	ankyrin repeat and BTB (POZ) domain containing 1
SNORA45A	-0.43062	0.108507	small nucleolar RNA, H/ACA box 45A
ZNF185	0.433612	0.108603	zinc finger protein 185 (LIM domain)
lnc-NAA35-1	0.342068	0.10866
CEP152	0.435996	0.108693	centrosomal protein 152kDa
NUCB1	-0.360751	0.108757	nucleobindin 1
PLOD2	-0.42409	0.108782	procollagen-lysine, 2-oxoglutarate 5-dioxygenase 2
CADM2-AS1	0.392087	0.108885	CADM2 antisense RNA 1
lnc-POTEB-2	-0.415255	0.109012
TFEC	0.487066	0.109015	transcription factor EC
SGMS1	0.365276	0.109029	sphingomyelin synthase 1
ZCCHC10	0.607983	0.109137	zinc finger, CCHC domain containing 10
TNS4	-0.381631	0.109291	tensin 4
C9orf72	0.353144	0.109292	chromosome 9 open reading frame 72
AKAP5	0.449895	0.1093	A kinase (PRKA) anchor protein 5
HBG1	1.029	0.109314	hemoglobin, gamma A
GP1BB	-0.639389	0.109345	glycoprotein Ib (platelet), beta polypeptide
UBASH3B	0.363592	0.109423	ubiquitin associated and SH3 domain containing B
CDKN3	0.404502	0.109434	cyclin-dependent kinase inhibitor 3
NLRP9	-0.404183	0.109436	NLR family, pyrin domain containing 9
lnc-CPPED1-1	-0.630421	0.109465
XLOC_l2_006797	0.34563	0.109523
XLOC_l2_009105	-0.332176	0.109528
SSTR5	-0.352995	0.109742	somatostatin receptor 5
lnc-KCNJ9-1	0.363758	0.109755
ABCD4	-0.409921	0.109818	ATP-binding cassette, sub-family D (ALD), member 4
lnc-SREK1-1	-0.340525	0.109931
C22orf46	0.302331	0.110017	chromosome 22 open reading frame 46
CEACAM22P	0.422298	0.11011	carcinoembryonic antigen-related cell adhesion molecule 2, pseudogene
GATA2-AS1	0.712574	0.110215	GATA2 antisense RNA 1
GLMP	0.346556	0.110227	glycosylated lysosomal membrane protein
UTS2	-0.377312	0.110237	urotensin 2
lnc-CHST2-4	0.431713	0.110425
SEMA5A	0.493327	0.110478	sema domain, seven thrombospondin repeats (type 1 and type 1-like), transmembrane domain (TM) and short cytoplasmic domain, (semaphorin) 5A
SNORD32B	-0.339362	0.110487	small nucleolar RNA, C/D box 32B
XLOC_l2_015760	-0.337535	0.110513
OR10J5	0.357465	0.110617	olfactory receptor, family 10, subfamily J, member 5
[truncated: 22,466 more rows]

## Sheet: Table_S2
Supplementary Table S2. Gene set enrichment analysis results of transcriptomics dataset.
Ranked list of KEGG pathways ordered by p.value according to enriched analysis made with PaintOmics3.
Unique genes column indicates the number of genes in our experiment that is annotated in each pathway.
KEGG pathway	Unique genes	p.value
Cytokine-cytokine receptor interaction	196	1.02271e-06
Hematopoietic cell lineage	83	0.000139273
PPAR signaling pathway	49	0.000258818
Fat digestion and absorption	31	0.00481235
Cholesterol metabolism	35	0.00790905
Antigen processing and presentation	68	0.00883291
Jak-STAT signaling pathway	116	0.0183369
Oxidative phosphorylation	119	0.020249
Steroid biosynthesis	16	0.0217864
Th1 and Th2 cell differentiation	84	0.0240952
Ovarian steroidogenesis	32	0.0247641
Histidine metabolism	22	0.0372131
Cell adhesion molecules (CAMs)	116	0.0501046
Primary bile acid biosynthesis	10	0.0517614
Intestinal immune network for IgA production	40	0.0534776
Th17 cell differentiation	99	0.0589206
Metabolism of xenobiotics by cytochrome P450	46	0.0658377
Cardiac muscle contraction	67	0.0812077
Phagosome	131	0.0839177
TGF-beta signaling pathway	70	0.0936087
Long-term depression	50	0.110788
Vitamin digestion and absorption	17	0.123409
TNF signaling pathway	98	0.125179
Drug metabolism - cytochrome P450	39	0.137878
Adipocytokine signaling pathway	59	0.140343
ECM-receptor interaction	60	0.146598
Fc epsilon RI signaling pathway	59	0.152959
Linoleic acid metabolism	21	0.158715
Oxytocin signaling pathway	130	0.171921
p53 signaling pathway	65	0.186223
Nicotinate and nicotinamide metabolism	23	0.195582
Hippo signaling pathway - multiple species	24	0.195582
Necroptosis	139	0.209262
T cell receptor signaling pathway	91	0.20941
Gap junction	67	0.221556
Phospholipase D signaling pathway	120	0.235202
ErbB signaling pathway	75	0.258462
Tryptophan metabolism	29	0.258785
Lysine degradation	51	0.2594
Arachidonic acid metabolism	51	0.2594
Steroid hormone biosynthesis	29	0.271515
Peroxisome	74	0.273555
Chemokine signaling pathway	153	0.280741
SNARE interactions in vesicular transport	32	0.296939
Base excision repair	31	0.296939
Non-homologous end-joining	11	0.316438
Glycosphingolipid biosynthesis - globo and isoglobo series	11	0.316438
Ubiquinone and other terpenoid-quinone biosynthesis	10	0.316438
Protein digestion and absorption	60	0.334062
Fatty acid degradation	35	0.334782
Focal adhesion	164	0.335023
Nitrogen metabolism	12	0.339683
Complement and coagulation cascades	58	0.34343
DNA replication	33	0.347272
Arginine biosynthesis	12	0.362138
Ras signaling pathway	195	0.370324
MAPK signaling pathway	253	0.376697
Fatty acid biosynthesis	13	0.383831
Glycosphingolipid biosynthesis - ganglio series	14	0.383831
Other glycan degradation	14	0.383831
Pentose and glucuronate interconversions	14	0.404787
Renin-angiotensin system	15	0.404787
Sphingolipid metabolism	40	0.408364
Ether lipid metabolism	41	0.420256
Glycosaminoglycan degradation	16	0.425032
Glutathione metabolism	44	0.443666
Nucleotide excision repair	43	0.443666
Vascular smooth muscle contraction	100	0.450591
PI3K-Akt signaling pathway	268	0.454582
Fatty acid metabolism	44	0.455172
Thiamine metabolism	14	0.463482
Glycosaminoglycan biosynthesis - heparan sulfate / heparin	19	0.463482
Amino sugar and nucleotide sugar metabolism	44	0.466541
Notch signaling pathway	45	0.466541
One carbon pool by folate	18	0.481733
Glycosaminoglycan biosynthesis - chondroitin sulfate / dermatan sulfate	19	0.481733
Signaling pathways regulating pluripotency of stem cells	105	0.487857
Proximal tubule bicarbonate reclamation	18	0.499365
Collecting duct acid secretion	20	0.499365
Pantothenate and CoA biosynthesis	18	0.499365
Glycosphingolipid biosynthesis - lacto and neolacto series	21	0.516397
Mismatch repair	21	0.516397
alpha-Linolenic acid metabolism	21	0.516397
IL-17 signaling pathway	79	0.522747
Axon guidance	135	0.525296
Protein export	23	0.548746
Bile secretion	53	0.552129
Drug metabolism - other enzymes	53	0.552129
Toll-like receptor signaling pathway	85	0.555457
NOD-like receptor signaling pathway	143	0.556384
RIG-I-like receptor signaling pathway	55	0.562124
Rap1 signaling pathway	171	0.5659
Wnt signaling pathway	116	0.572552
Mucin type O-glycan biosynthesis	24	0.578934
Tyrosine metabolism	25	0.578934
Folate biosynthesis	22	0.578934
Thyroid hormone synthesis	55	0.581632
Purine metabolism	146	0.603924
Cellular senescence	148	0.609659
Biosynthesis of amino acids	60	0.618705
Alanine, aspartate and glutamate metabolism	26	0.620478
Hippo signaling pathway	123	0.624415
Mitophagy - animal	62	0.627569
Retinol metabolism	29	0.633396
Circadian rhythm	28	0.645874
Apoptosis - multiple species	30	0.645874
ABC transporters	30	0.645874
Apoptosis	129	0.660592
Endocytosis	225	0.677907
Ubiquitin mediated proteolysis	132	0.683361
Glycine, serine and threonine metabolism	35	0.691689
Natural killer cell mediated cytotoxicity	104	0.697282
Platelet activation	102	0.703382
Circadian entrainment	69	0.714664
Regulation of actin cytoskeleton	174	0.718323
Pancreatic secretion	72	0.721668
Mineral absorption	38	0.731585
Lysosome	110	0.738018
Homologous recombination	38	0.740726
Apelin signaling pathway	111	0.748827
Endocrine and other factor-regulated calcium reabsorption	40	0.758086
Sphingolipid signaling pathway	111	0.759277
GnRH signaling pathway	78	0.760699
Inflammatory mediator regulation of TRP channels	79	0.760699
N-Glycan biosynthesis	41	0.766326
Regulation of lipolysis in adipocytes	42	0.774285
Serotonergic synapse	79	0.778377
Proteasome	43	0.781974
Retrograde endocannabinoid signaling	117	0.783865
NF-kappa B signaling pathway	85	0.78401
Melanogenesis	79	0.78401
Fc gamma R-mediated phagocytosis	84	0.789517
Glycerophospholipid metabolism	86	0.800162
Autophagy - animal	124	0.806342
Cytosolic DNA-sensing pathway	49	0.810201
HIF-1 signaling pathway	88	0.810326
Synaptic vesicle cycle	49	0.816669
Fanconi anemia pathway	47	0.816669
Glycerolipid metabolism	49	0.834779
VEGF signaling pathway	52	0.834779
Renin secretion	51	0.84041
cGMP-PKG signaling pathway	131	0.84184
Taste transduction	55	0.851104
Tight junction	139	0.862254
AMPK signaling pathway	104	0.876316
Prolactin signaling pathway	59	0.879079
Salivary secretion	65	0.894749
Adherens junction	64	0.905155
Protein processing in endoplasmic reticulum	155	0.910244
Osteoclast differentiation	117	0.913586
Cell cycle	114	0.913586
Adrenergic signaling in cardiomyocytes	118	0.922746
Ribosome biogenesis in eukaryotes	73	0.928153
RNA degradation	74	0.928153
Olfactory transduction	169	0.931535
Neuroactive ligand-receptor interaction	168	0.934867
Longevity regulating pathway	77	0.93526
Ribosome	124	0.936614
mTOR signaling pathway	135	0.950998
Glucagon signaling pathway	86	0.954258
Glutamatergic synapse	80	0.954258
Pyrimidine metabolism	93	0.962867
RNA transport	147	0.967363
Leukocyte transendothelial migration	96	0.967687
Carbon metabolism	97	0.968791
cAMP signaling pathway	152	0.971818
Relaxin signaling pathway	103	0.977958
Dopaminergic synapse	105	0.977958
Neurotrophin signaling pathway	112	0.980822
FoxO signaling pathway	120	0.986459
Spliceosome	129	0.990102
Calcium signaling pathway	140	0.992766
Progesterone-mediated oocyte maturation	80	1
Phenylalanine metabolism	13	1
Phenylalanine, tyrosine and tryptophan biosynthesis	3	1
Glycosylphosphatidylinositol (GPI)-anchor biosynthesis	23	1
Inositol phosphate metabolism	66	1
Glyoxylate and dicarboxylate metabolism	25	1
beta-Alanine metabolism	25	1
Insulin signaling pathway	120	1
Sulfur metabolism	9	1
Estrogen signaling pathway	77	1
Thyroid hormone signaling pathway	100	1
Long-term potentiation	57	1
Phosphatidylinositol signaling system	89	1
Cholinergic synapse	84	1
Glycolysis / Gluconeogenesis	53	1
Sulfur relay system	7	1
Aldosterone synthesis and secretion	75	1
Vitamin B6 metabolism	5	1
mRNA surveillance pathway	84	1
Citrate cycle (TCA cycle)	26	1
Porphyrin and chlorophyll metabolism	24	1
Vasopressin-regulated water reabsorption	37	1
Autophagy - other	31	1
Taurine and hypotaurine metabolism	6	1
Glycosaminoglycan biosynthesis - keratan sulfate	13	1
Gastric acid secretion	52	1
Carbohydrate digestion and absorption	28	1
Pentose phosphate pathway	24	1
Biosynthesis of unsaturated fatty acids	20	1
Aminoacyl-tRNA biosynthesis	40	1
Basal transcription factors	40	1
RNA polymerase	31	1
GABAergic synapse	61	1
Valine, leucine and isoleucine biosynthesis	3	1
Neomycin, kanamycin and gentamicin biosynthesis	3	1
Phosphonate and phosphinate metabolism	5	1
Aldosterone-regulated sodium reabsorption	32	1
Ferroptosis	35	1
Oocyte meiosis	101	1
Mannose type O-glycan biosynthesis	20	1
Propanoate metabolism	28	1
Insulin secretion	59	1
Selenocompound metabolism	15	1
Arginine and proline metabolism	36	1
Ascorbate and aldarate metabolism	10	1
Galactose metabolism	24	1
Fructose and mannose metabolism	28	1
Hedgehog signaling pathway	39	1
Riboflavin metabolism	8	1
Valine, leucine and isoleucine degradation	42	1
Phototransduction	20	1
Starch and sucrose metabolism	23	1
Butanoate metabolism	19	1
Other types of O-glycan biosynthesis	19	1
Fatty acid elongation	22	1
Terpenoid backbone biosynthesis	19	1
Longevity regulating pathway - multiple species	54	1
2-Oxocarboxylic acid metabolism	15	1
Caffeine metabolism	2	1
Lipoic acid metabolism	3	1
Biotin metabolism	2	1
B cell receptor signaling pathway	67	1
Pyruvate metabolism	34	1
Synthesis and degradation of ketone bodies	6	1
D-Glutamine and D-glutamate metabolism	4	1
Cysteine and methionine metabolism	34	1

## Sheet: Table_S5
Supplementary Table S5. Multi-enrichment network detailed information.
Summary of the 6 final enrichment analysis (one per module of cytokines/metabolites).
GO biological processes are sorted by p.value according to gene set enriched analysis made with mdgsa R/Bioconductor package.
Log Odds Ratio indicates if the biological process is mainly enriched in down-regulated genes in MHE patients (negative values) or up-regulated genes (positive values).
The 2 last columns summarize the number and HGNC (HUGO Gene Nomenclature Committee) symbol of altered genes in MHE patients that enriched each pathway.
Module 1: CCL20, CX3CL1, CXCL13, IL-15, IL-22, IL-6
	GO biological process	p.value	Log Odds Ratio	Number of genes	Altered genes in MHE patients that enriched the biological process
1	proteolysis	0.00316187	0.0124634	13	CPA3__CASP10__HP__CFB__SPCS3__MMP14__ST14__BACE1__USP14__HPR__ADAM30__CPNE1__PCSK5
2	cell adhesion	0.0103645	0.0133781	20	VCAN__CYP1B1__SPP1__DCHS2__OLFM4__COL8A2__TNR__THBS1__COL13A1__CD4__SIGLEC12__ICAM5__CSTA__EPHA1__CD36__CNTN5__COL5A1__PCDH12__CXCR3__CLSTN2
3	immune response	0.0128976	-0.0135956	22	PF4V1__CMKLR1__SMAD6__IL4__CD8B__THBS1__CD274__CCL5__MS4A2__CD8A__CXCL5__CD4__TNF__XCL1__HLA-DRB5__LY86__PF4__IFITM2__CD36__CXCR3__HLA-DQA2__CCR2
4	adaptive immune response	0.0187675	-0.0109999	16	CLEC6A__CLEC10A__CD8B__CD274__MCOLN2__CD8A__CD4__ZNF683__LAG3__MICB__HLA-DRB5__HAVCR2__ANXA1__TNFRSF17__CD1C__HLA-DQA2
5	angiogenesis	0.0231257	0.00960121	13	ACVRL1__ANG__APOLD1__MEIS1__CYP1B1__COL8A2__EREG__FGFR2__MMP14__EPHA1__JAG1__FLT4__CXCR3
6	chemotaxis	0.0265127	-0.00901642	12	PF4V1__CMKLR1__CCL5__PDGFRB__CXCL5__HMGB2__MSMP__CMTM5__XCL1__PF4__CXCR3__CCR2
7	positive regulation of cell population proliferation	0.0359616	0.00951404	15	AREG__SAPCD2__AKR1C3__PRAMEF8__IL4__THBS1__EREG__PRAMEF12__PDGFB__PDGFRB__FGFR2__CXCL5__EPHA1__FLT4__IL6ST
8	ion transport	0.0426613	-0.00823971	12	SLC12A7__CATSPER1__COMMD3__MCOLN2__HFE__SCN4A__CACNG2__CACNB2__TRPM6__SLC13A4__SLC4A4__EFHB
Module 2: lysoPC a C20:4, PC aa C32:3, PC aa C34:4, PC aa C36:4, PC aa C38:4, PC aa C38:5, PC aa C40:5, PC ae C30:0, PC ae C38:0
	GO biological process	p.value	Log Odds Ratio	Number of genes	Altered genes in MHE patients that enriched the biological process
1	lipid metabolic process	0.00815132	-0.015973	27	APOB__PLIN1__PLA2G4A__CYP1B1__DHRS9__RAB7A__SLC27A2__SC5D__TM7SF2__DHCR24__APOA1__ACOX2__NCEH1__ACSBG1__PLA1A__CPNE7__CYP2J2__MGST2__CD36__LRP10__CYB5R2__CPT1A__CPNE1__ABCA1__CERS4__ARV1__NR1H2
2	immune response	0.0248607	-0.012271	22	PF4V1__CMKLR1__SMAD6__IL4__CD8B__THBS1__CD274__CCL5__MS4A2__CD8A__CXCL5__CD4__TNF__XCL1__HLA-DRB5__LY86__PF4__IFITM2__CD36__CXCR3__HLA-DQA2__CCR2
3	proteolysis	0.0252891	0.00945626	13	CPA3__CASP10__HP__CFB__SPCS3__MMP14__ST14__BACE1__USP14__HPR__ADAM30__CPNE1__PCSK5
4	cellular response to lipopolysaccharide	0.0274957	-0.00999826	15	PF4V1__CD274__NLRP7__CXCL5__HMGB2__TNF__HAVCR2__PF4__CD36__ASS1__ABCA1__NUGGC__STAR__NR1H2__LY96
5	cell adhesion	0.0293191	0.0113789	20	VCAN__CYP1B1__SPP1__DCHS2__OLFM4__COL8A2__TNR__THBS1__COL13A1__CD4__SIGLEC12__ICAM5__CSTA__EPHA1__CD36__CNTN5__COL5A1__PCDH12__CXCR3__CLSTN2
6	ion transport	0.0467966	-0.00808206	12	SLC12A7__CATSPER1__COMMD3__MCOLN2__HFE__SCN4A__CACNG2__CACNB2__TRPM6__SLC13A4__SLC4A4__EFHB
7	axon guidance	0.049086	0.00731149	10	SEMA3F__PALLD__CYFIP1__TNR__GFRA2__EPHA1__SEMA4F__NGFR__KIF5B__BMP7
Module 3: Met, PC aa C34:3, PC aa C36:6, PC aa C38:6, PC aa C40:6
	GO biological process	p.value	Log Odds Ratio	Number of genes	Altered genes in MHE patients that enriched the biological process
1	immune response	0.0123455	-0.0136801	22	PF4V1__CMKLR1__SMAD6__IL4__CD8B__THBS1__CD274__CCL5__MS4A2__CD8A__CXCL5__CD4__TNF__XCL1__HLA-DRB5__LY86__PF4__IFITM2__CD36__CXCR3__HLA-DQA2__CCR2
2	cell adhesion	0.0143008	0.0127863	20	VCAN__CYP1B1__SPP1__DCHS2__OLFM4__COL8A2__TNR__THBS1__COL13A1__CD4__SIGLEC12__ICAM5__CSTA__EPHA1__CD36__CNTN5__COL5A1__PCDH12__CXCR3__CLSTN2
3	proteolysis	0.0168124	0.0101044	13	CPA3__CASP10__HP__CFB__SPCS3__MMP14__ST14__BACE1__USP14__HPR__ADAM30__CPNE1__PCSK5
4	extracellular matrix organization	0.0206028	0.00978592	13	VCAN__SPP1__COL8A2__TNR__THBS1__COL13A1__PDGFB__TNF__ICAM5__MMP14__SPARC__COL5A1__GFOD2
5	adaptive immune response	0.0226808	-0.010667	16	CLEC6A__CLEC10A__CD8B__CD274__MCOLN2__CD8A__CD4__ZNF683__LAG3__MICB__HLA-DRB5__HAVCR2__ANXA1__TNFRSF17__CD1C__HLA-DQA2
6	ion transport	0.0233071	-0.00921797	12	SLC12A7__CATSPER1__COMMD3__MCOLN2__HFE__SCN4A__CACNG2__CACNB2__TRPM6__SLC13A4__SLC4A4__EFHB
7	cellular response to lipopolysaccharide	0.0386533	-0.00938056	15	PF4V1__CD274__NLRP7__CXCL5__HMGB2__TNF__HAVCR2__PF4__CD36__ASS1__ABCA1__NUGGC__STAR__NR1H2__LY96
8	immune system process	0.046591	-0.0130511	32	CLEC6A__CLEC10A__HP__CD8B__VSIG4__CFB__CD274__MPEG1__MCOLN2__CD8A__KLRG1__HMGB2__CD4__PGLYRP1__FFAR2__IFIT3__ZNF683__LAG3__MICB__HLA-DRB5__HAVCR2__NLRC4__APOBEC3H__ANXA1__LY86__TNFRSF17__USP14__IFITM2__CD1C__APOBEC3G__HLA-DQA2__LY96
Module 4: PC aa C36:5, PC aa C42:1, PC ae C42:5, PC ae C44:5, PC ae C44:6, SM C16:0, SM C22:3, Val
	GO biological process	p.value	Log Odds Ratio	Number of genes	Altered genes in MHE patients that enriched the biological process
1	proteolysis	0.00553161	0.0117185	13	CPA3__CASP10__HP__CFB__SPCS3__MMP14__ST14__BACE1__USP14__HPR__ADAM30__CPNE1__PCSK5
2	immune response	0.00833333	-0.0144215	22	PF4V1__CMKLR1__SMAD6__IL4__CD8B__THBS1__CD274__CCL5__MS4A2__CD8A__CXCL5__CD4__TNF__XCL1__HLA-DRB5__LY86__PF4__IFITM2__CD36__CXCR3__HLA-DQA2__CCR2
3	chemotaxis	0.00959046	-0.0105212	12	PF4V1__CMKLR1__CCL5__PDGFRB__CXCL5__HMGB2__MSMP__CMTM5__XCL1__PF4__CXCR3__CCR2
Module 5: alpha-AAA, SM (OH) C14:1, Spermine
	GO biological process	p.value	Log Odds Ratio	Number of genes	Altered genes in MHE patients that enriched the biological process
1	immune response	0.00458774	-0.0154901	22	PF4V1__CMKLR1__SMAD6__IL4__CD8B__THBS1__CD274__CCL5__MS4A2__CD8A__CXCL5__CD4__TNF__XCL1__HLA-DRB5__LY86__PF4__IFITM2__CD36__CXCR3__HLA-DQA2__CCR2
2	adaptive immune response	0.00526155	-0.0130528	16	CLEC6A__CLEC10A__CD8B__CD274__MCOLN2__CD8A__CD4__ZNF683__LAG3__MICB__HLA-DRB5__HAVCR2__ANXA1__TNFRSF17__CD1C__HLA-DQA2
3	cell adhesion	0.00545495	0.0144975	20	VCAN__CYP1B1__SPP1__DCHS2__OLFM4__COL8A2__TNR__THBS1__COL13A1__CD4__SIGLEC12__ICAM5__CSTA__EPHA1__CD36__CNTN5__COL5A1__PCDH12__CXCR3__CLSTN2
4	immune system process	0.00557273	-0.0181592	32	CLEC6A__CLEC10A__HP__CD8B__VSIG4__CFB__CD274__MPEG1__MCOLN2__CD8A__KLRG1__HMGB2__CD4__PGLYRP1__FFAR2__IFIT3__ZNF683__LAG3__MICB__HLA-DRB5__HAVCR2__NLRC4__APOBEC3H__ANXA1__LY86__TNFRSF17__USP14__IFITM2__CD1C__APOBEC3G__HLA-DQA2__LY96
5	proteolysis	0.00869894	0.0110848	13	CPA3__CASP10__HP__CFB__SPCS3__MMP14__ST14__BACE1__USP14__HPR__ADAM30__CPNE1__PCSK5
6	ion transport	0.0136108	-0.0100239	12	SLC12A7__CATSPER1__COMMD3__MCOLN2__HFE__SCN4A__CACNG2__CACNB2__TRPM6__SLC13A4__SLC4A4__EFHB
7	extracellular matrix organization	0.018636	0.00994411	13	VCAN__SPP1__COL8A2__TNR__THBS1__COL13A1__PDGFB__TNF__ICAM5__MMP14__SPARC__COL5A1__GFOD2
8	cell surface receptor signaling pathway	0.0390999	-0.00966031	16	CASP10__MERTK__CD274__MS4A2__CD8A__KLRG1__ASGR2__CLEC1A__CD4__LAG3__EPHA1__ANXA1__CD36__GALR2__CXCR3__LY96
Module 6: C18:2, lysoPC a C20:3, PC aa C38:3, PC aa C40:4
	GO biological process	p.value	Log Odds Ratio	Number of genes	Altered genes in MHE patients that enriched the biological process
1	lipid metabolic process	0.01075	-0.0154016	27	APOB__PLIN1__PLA2G4A__CYP1B1__DHRS9__RAB7A__SLC27A2__SC5D__TM7SF2__DHCR24__APOA1__ACOX2__NCEH1__ACSBG1__PLA1A__CPNE7__CYP2J2__MGST2__CD36__LRP10__CYB5R2__CPT1A__CPNE1__ABCA1__CERS4__ARV1__NR1H2
2	axon guidance	0.0290667	0.0081072	10	SEMA3F__PALLD__CYFIP1__TNR__GFRA2__EPHA1__SEMA4F__NGFR__KIF5B__BMP7
3	negative regulation of transcription by RNA polymerase II	0.0335317	-0.00964207	15	LEFTY1__MSC__FGFR2__TNF__ZNF157__GATA2__DUSP26__NFATC4__SOX15__HBZ__CD36__RARB__NR1H2__TBX15__ZHX1
4	cell adhesion	0.0453933	0.0104508	20	VCAN__CYP1B1__SPP1__DCHS2__OLFM4__COL8A2__TNR__THBS1__COL13A1__CD4__SIGLEC12__ICAM5__CSTA__EPHA1__CD36__CNTN5__COL5A1__PCDH12__CXCR3__CLSTN2

## Sheet: Table_S6
Supplementary Table S6. Cytokines dataset.
SampleName	Condition	IL-6 (pg/ml)	IL-18 (pg/ml)	IL-4 (pg/ml)	IL-10 (pg/ml)	IL-12 (pg/ml)	IL-13 (pg/ml)	IL-15 (pg/ml)	IL-17 (pg/ml)	IL-22 (pg/ml)	CXCL13 (pg/ml)	CCL20 (pg/ml)	CX3CL1 (ng/ml)	TNF-a (pg/ml)	TGF-B (pg/ml)
PC55	withoutMHE	1.153	209	8	7.529	0.833333	1.74118	4.65909	0.579618	56.0448	115.674	66.2535	0.714437	3.83929	15624.5
PC56	withoutMHE	1.85014	194	8	3.412	0.833333	1.31765	2.5	0.490446	52.5911	155.022	58.3662	0.603384	1.90848	21285.5
PC57	withoutMHE	1.1155	156.53	8	5.765	0.916667	2.65882	4.20455	0.77707	49.1065	109.37	47.2394	0.434162	1.96429	21248.1
PC58	withoutMHE	0.553314	77.9	7.5	4.588	0.916667	2.21177	6.81818	0.547771	67.3459	95.2391	52.5915	0.582232	2.84598	15865.6
PC59	withoutMHE	1.2475	89	8.5	6.549	1.5	3.15294	5.90909	0.490446	58.3306	97.8478	59.6338	0.661555	2.02009	14050
PC25	withMHE	14.069	274	9	7.922	1.33333	2.23529	10	1.94267	152.543	220.022	97.662	0.973559	4.28571	15946.5
PC50	withMHE	1.936	204.11	8	6.745	1.16667	1.67059	11.4773	0.738854	79.4302	195.891	104	0.820201	3.24777	8771.91
PC62	withMHE	9.271	149.03	7.5	8.902	1.91667	2.75294	14.3182	1.05733	155.338	211.543	90.338	1.0899	4.46429	15030.4
PC65	withMHE	1.4735	170.28	7.5	8.51	0.833333	2.35294	9.43182	0.305733	59.4686	192.63	72.4507	0.799048	3.54911	10459
PC75	withMHE	2.721	183.77	8	5.765	0.916667	1.71765	8.52273	0.56051	76.1685	193.065	83.1549	0.846642	2.97991	9314.29
PC77	withMHE	4.673	240.055	8.5	6.02	0.916667	1.41176	7.72727	0.738854	82.6676	177.196	90.0563	0.767319	2.05357	7768.35

## Sheet: Table_S7
Supplementary Table S7. Metabolomic dataset.
SampleName	Condition	C0	C2	C3	C4	C10	C10:1	C18:1	C18:2	SM (OH) C14:1	SM (OH) C16:1	SM (OH) C22:1	SM (OH) C22:2	SM (OH) C24:1	SM C16:0	SM C16:1	SM C18:0	SM C18:1	SM C20:2	SM C22:3	SM C24:0	SM C24:1	SM C26:0	SM C26:1	Ala	Arg	Asn	Asp	Cit	Gln	Glu	Gly	His	Ile	Leu	Lys	Met	Orn	Phe	Pro	Ser	Thr	Trp	Tyr	Val	Ac-Orn	ADMA	alpha-AAA	Carnosine
PC55	withoutMHE	175	67.2	2.56	1.25	2.75	1.09	2.46	0.881	22.8	8.85	12.5	9.66	1.18	732	87.1	84.3	32.5	1.03	0.074	26.3	78	0.054	0.576	374	69.5	73.3	36.1	76.3	1050	120	177	85.9	156	149	217	46.4	104	43.5	356	76.6	95.1	76.1	80.9	261	1.42	1.53	3.8	0.57
PC56	withoutMHE	270	85.9	2.67	1.16	3.85	1.61	2.78	1.04	26.8	10.6	12.6	8.22	1.58	717	86.1	64.9	27.7	0.999	1.21	30	62.1	0.219	0.659	373	70.2	70.9	34.8	43.4	619	126	189	77.3	62.4	101	176	42.7	83.5	54.9	164	94.6	135	98.4	128	191	1.84	0.939	2.3	0.544
PC57	withoutMHE	310	109	5.05	1.94	5.07	1.94	4.54	1.73	62.9	25.6	32	21.9	2.99	1508	131	138	50.2	2.57	1.89	48	109	0.3	0.919	339	113	103	26.2	77.6	1170	63.3	334	141	82.8	148	267	89.6	139	116	252	163	155	98	170	293	1.53	0.869	4.07	0.855
PC58	withoutMHE	260	123	4.04	2.01	2.71	1.49	2	0.918	37.4	15.3	23.6	15.8	1.66	863	119	98.4	46.4	1.88	1.79	36.6	79.7	0.238	0.575	395	76.6	94.2	33	71.9	571	115	173	64.3	83.1	133	184	28.7	79.7	50.9	143	77.7	143	56.5	64.7	251	1.58	1.93	3.84	0.634
PC59	withoutMHE	144	141	5.7	2.06	3.13	1.69	2.22	1.24	23.3	9.42	12.7	8.89	1	658	98	79.7	37	1.28	0.074	25.1	56.4	0.229	0.437	485	41.8	77.7	31.3	40.6	480	181	155	66.5	96.9	121	162	24	53.3	40.9	421	75.6	94.6	39.8	43.3	211	1.38	1.39	3.27	0.762
PC25	withMHE	232	84.8	4.89	1.45	3.37	1.5	3.07	1.43	44.4	14.5	18.4	8.69	1.47	910	60.5	72.8	21.6	1.26	0.542	27.3	53.3	0.161	0.314	385	93.2	75.1	32.2	53.7	813	75.4	263	103	83.3	124	263	64.6	106	90.1	144	161	142	74.1	124	252	1.34	0.653	2.53	0.552
PC50	withMHE	230	87.4	3.37	1.51	3.4	1.88	2.89	1.33	58.6	18.5	20.4	21.9	3.29	905	127	78.8	34.9	2.02	1.47	30.3	69.7	0.4	0.766	295	79.2	76	26.4	56.4	667	71.5	210	91.3	72.6	154	216	72.6	118	90.7	178	141	143	58.4	142	187	2.55	0.944	2.15	0.568
PC62	withMHE	435	156	8.65	2.54	2.93	1.99	2.68	1.58	54.9	22.3	27.8	23.3	2.25	1273	143	107	46.3	2.06	2.85	42.2	105	0.449	0.665	446	74	78.6	25.4	39.7	967	77.8	220	88.4	86.9	134	233	64.2	88.9	92.2	328	96.7	131	75.1	87.8	225	4.04	1	2.81	0.442
PC65	withMHE	183	59	2.7	2.03	22.6	5.67	3.03	1.32	41.2	16.9	20	11.3	1.99	1350	83.7	103	28.4	2.07	2.35	36.9	102	0.272	0.787	282	81	87.9	27.9	65.8	633	79.8	214	81.4	56.6	84.2	165	62.1	87.9	68.8	171	78.3	204	70.3	111	143	0.994	1.31	2.14	0.808
PC75	withMHE	322	162	4.39	1.71	6.27	2.46	4.93	2.03	54.6	17.4	13.5	13.3	1.74	1398	150	92.4	39.3	2.74	2.39	27.1	113	0.312	0.448	379	74.9	73.7	26.2	51	519	72.2	133	68.8	69.4	131	189	75.7	66.7	67.6	171	95.6	136	71.4	151	173	0.781	1.03	3.16	0.497
PC77	withMHE	278	153	3.6	1.79	4.57	2.64	5.42	2.8	39.5	13	10.2	11.6	1.9	941	70	84.5	26.1	1.93	1.62	23.6	90.2	0.197	0.399	345	90.5	75.3	22.4	61.9	967	78	336	84.5	76.4	66.4	137	49.7	99.4	51.5	203	153	60.7	25.8	65.4	107	2.06	0.903	2.22	0.861
[truncated: 95 more columns]
